# Supplementary material for: Genome-Wide Analysis of the SPL Gene Family and Expression Analysis during Flowering Induction in Prunus × yedoensis ‘Somei-yoshino’
Source: Int J Mol Sci. 2022 Sep 2;23(17):10052. doi: 10.3390/ijms231710052 (PMC9456211; doi:10.3390/ijms231710052)
Supplement: Supplementary file 1 [file ijms-23-10052-s001.zip]

Archive with 4 entries (4 files):
- Supplementary Materials Figure S1 Inference of PySPL06 expression in the floral transition.jpg
- Supplementary Materials Table S1  Alignment results of 68 SPLs.xlsx
- Supplementary Materials Table S2  frequencies of alignment of 68 SPLs.xlsx
- Supplementary Materials Table S3   qRT-PCR primer information of SPL genes.xlsx
