# Supplementary material for: Genome-Wide Analysis of the SPL Gene Family and Expression Analysis during Flowering Induction in Prunus × yedoensis ‘Somei-yoshino’
Source: Int J Mol Sci. 2022 Sep 2;23(17):10052. doi: 10.3390/ijms231710052 (PMC9456211; doi:10.3390/ijms231710052)
Supplement: Supplementary file 1 [file ijms-23-10052-s001.zip › Supplementary Materials Table S1 Alignment results of 68 SPLs.xlsx]

## Sheet: Sequence Data
Domain: Data
PySPL01	-	-	-	-	-	-	-	-	-	-	-	-	-	-	-	-	-	-	-	-	-	-	-	-	-	-	-	-	-	-	-	-	-	-	-	-	M	E	V	M	S	K	-	-	-	-	-	-	-
PySPL02	-	-	-	-	-	-	-	-	-	-	-	-	-	-	-	-	-	-	-	-	-	-	-	-	-	-	-	-	-	-	-	-	-	-	-	M	E	W	D	F	K	D	F	A	C	W	D	S	T
PySPL03	-	-	-	-	-	-	-	-	-	-	-	-	-	-	-	-	-	-	-	-	-	-	-	-	-	-	-	-	-	-	-	-	-	-	-	-	-	-	-	-	-	-	-	-	-	-	-	-	-
PySPL04	-	-	-	-	-	-	-	-	-	-	-	-	-	-	-	-	-	-	-	-	-	-	-	-	-	-	-	-	-	-	-	-	-	-	-	-	-	-	-	-	-	-	-	-	-	-	-	-	-
PySPL05	-	-	-	-	-	-	-	-	-	-	-	-	-	-	-	-	-	-	-	-	-	-	-	-	-	-	-	-	-	-	-	-	-	-	-	-	-	-	-	-	-	-	-	-	-	-	-	-	-
PySPL06	-	-	-	-	-	-	-	-	-	-	-	-	-	-	-	-	-	-	-	-	-	-	-	-	-	-	-	-	-	-	-	-	-	-	-	-	.	.	-	-	-	-	-	-	-	-	-	-	-
PySPL07	-	-	-	-	-	-	-	-	-	-	-	-	-	-	-	-	-	-	-	-	-	-	-	-	-	-	-	-	-	M	N	S	V	L	L	M	E	W	N	E	K	P	P	S	L	W	D	L	E
PySPL08	-	-	-	-	-	-	-	-	-	-	-	-	-	-	-	-	-	-	-	-	-	-	-	-	-	-	-	-	-	-	-	-	-	-	-	-	.	.	S	W	.	F	G	S	E	G	K	G	F
PySPL09	-	-	-	-	-	-	-	-	-	-	-	-	-	-	-	-	-	-	-	-	-	-	-	M	L	D	Y	E	W	G	N	P	S	T	V	M	L	S	-	-	-	P	D	N	D	P	G	S	D
PySPL10	-	-	-	-	-	-	-	-	-	-	-	-	-	-	-	-	-	-	M	E	I	G	G	N	M	N	M	N	M	L	G	L	D	H	N	N	N	S	H	I	.	S	S	S	R	G	Q	N	G
PySPL11	-	-	-	-	-	-	-	-	-	-	-	-	-	-	-	-	-	-	-	-	-	-	-	-	-	-	-	-	-	-	-	-	-	-	-	-	.	.	-	-	-	-	-	-	-	-	-	-	-
PySPL12	-	-	-	-	-	-	-	-	-	-	-	-	-	-	-	-	-	-	-	-	-	-	-	-	-	-	-	-	M	E	A	K	S	-	-	-	-	-	-	-	-	-	-	-	-	-	-	-	-
PySPL13	-	-	-	-	-	-	-	-	-	-	-	-	-	-	-	-	-	-	-	-	-	-	-	-	-	-	-	-	-	-	-	-	-	-	-	-	.	.	D	V	G	G	Q	V	A	A	P	I	F
PySPL14	-	-	-	-	-	-	-	-	-	-	-	-	-	-	-	-	-	-	-	-	-	-	-	-	-	-	-	-	-	-	-	-	-	-	-	M	D	W	N	L	K	A	P	S	-	-	-	-	-
PySPL15	-	-	-	-	-	-	-	-	-	-	-	-	-	-	-	-	-	-	-	-	-	-	-	-	-	-	-	-	-	-	-	-	-	-	-	-	.	.	S	W	.	R	I	S	E	G	K	G	F
PySPL16	-	-	-	-	-	-	-	-	-	-	-	-	-	-	-	-	-	-	-	-	-	-	-	-	-	-	-	-	-	-	-	-	-	-	-	-	-	-	-	-	-	-	-	-	-	-	-	-	-
PySPL17	-	-	-	-	-	-	-	-	-	-	-	-	-	-	-	-	-	-	-	-	-	-	-	-	-	-	-	-	-	-	-	-	-	-	-	-	-	-	-	-	-	-	-	-	-	-	-	-	-
PySPL18	-	-	-	-	-	-	-	-	-	-	-	-	-	-	-	-	-	-	-	-	-	-	-	-	-	-	-	-	-	-	-	-	-	-	-	-	-	-	-	-	-	-	-	-	-	-	-	-	-
PySPL19	-	-	-	-	-	-	-	-	-	-	-	-	-	-	-	-	-	-	-	-	-	-	-	-	-	-	-	-	-	-	-	-	-	-	-	-	-	-	-	-	-	-	-	-	-	-	-	-	-
PySPL20	-	-	-	-	-	-	-	-	-	-	-	-	-	-	-	-	-	-	-	-	-	-	-	-	-	-	-	-	-	-	M	E	G	P	A	S	P	S	S	T	Q	S	Q	R	Q	R	L	D	E
PySPL21	M	Y	P	F	F	S	F	P	K	K	T	S	S	E	R	A	P	R	Q	R	P	T	R	S	L	P	K	C	W	T	T	N	G	E	T	L	H	R	H	A	L	P	R	Q	R	P	R	I	R
PySPL22	-	-	-	-	-	-	-	-	-	-	-	-	-	-	-	-	-	-	-	-	-	-	-	-	-	-	-	-	-	-	M	E	G	P	A	S	P	S	S	T	Q	S	Q	R	Q	R	L	D	E
PySPL23	-	-	-	-	-	-	-	-	-	-	-	-	-	-	-	-	-	-	-	-	-	-	-	-	-	-	-	-	-	-	-	-	-	-	-	-	-	-	-	-	-	-	-	-	-	-	-	-	-
PySPL24	-	-	-	-	-	-	-	-	-	-	-	-	-	-	-	-	-	-	-	-	-	-	-	-	-	-	-	-	-	M	N	S	V	L	L	M	E	W	N	E	K	P	P	S	L	W	D	L	E
PySPL25	-	-	-	-	-	-	-	-	-	-	-	-	-	-	-	-	-	-	-	-	-	-	-	-	-	-	-	-	-	-	-	-	-	-	-	-	.	.	S	W	.	F	G	S	E	G	K	G	F
PySPL26	-	-	-	-	-	-	-	-	-	-	-	-	-	-	-	-	-	-	-	-	-	-	-	M	L	D	Y	E	W	G	N	P	S	T	V	M	L	S	-	-	-	P	D	N	D	P	G	S	D
PySPL27	-	-	-	-	-	-	-	-	-	-	-	-	-	-	-	-	-	-	M	E	I	G	G	N	M	N	M	N	M	L	G	L	D	H	N	N	N	S	H	I	.	S	S	S	R	G	Q	N	G
PySPL28	M	C	F	S	S	S	L	P	K	P	C	L	C	V	S	L	S	S	L	G	K	E	E	I	R	E	E	G	R	V	F	V	V	V	V	M	E	W	D	F	K	D	F	A	C	W	D	S	T
PySPL29	-	-	-	-	-	-	-	-	-	-	-	-	-	-	-	-	-	-	-	-	-	-	-	-	-	-	-	-	-	-	-	-	-	-	-	-	.	.	D	V	G	G	Q	V	A	A	P	I	F
PySPL30	-	-	-	-	-	-	-	-	-	-	-	-	-	-	-	-	-	-	-	-	-	-	-	-	-	-	-	-	-	-	-	-	-	-	-	M	D	W	N	L	K	A	P	S	-	-	-	-	-
PySPL31	-	-	-	-	-	-	-	-	-	-	-	-	-	-	-	-	-	-	-	-	-	-	-	-	-	-	-	-	-	-	-	-	-	-	-	-	.	.	S	W	.	R	I	S	E	G	K	G	F
PySPL32	-	-	-	-	-	-	-	-	-	-	-	-	-	-	-	-	-	-	-	-	-	-	-	-	-	-	-	-	-	-	-	-	-	-	-	-	-	-	-	-	-	-	-	-	-	-	-	-	-
AtSPL8	-	-	-	-	-	-	-	-	-	-	-	-	-	-	-	-	-	-	-	-	-	-	-	M	L	D	Y	E	W	D	N	P	S	S	I	V	L	S	G	-	-	D	E	R	N	P	D	S	D
AtSPL14	-	-	-	-	-	-	-	-	-	-	-	-	-	-	-	-	-	-	-	-	-	-	-	-	-	-	-	-	-	-	-	-	-	-	-	-	.	D	E	V	G	A	Q	V	A	A	P	M	F
AtSPL11	-	-	-	-	-	-	-	-	-	-	-	-	-	-	-	-	-	-	-	-	-	-	-	-	-	-	-	-	-	-	-	-	-	-	-	M	D	C	N	.	V	S	S	S	Q	W	D	W	E
AtSPL10	-	-	-	-	-	-	-	-	-	-	-	-	-	-	-	-	-	-	-	-	-	-	-	-	-	-	-	-	-	-	-	-	-	-	-	M	D	C	N	.	V	S	S	F	P	W	D	W	E
AtSPL4	-	-	-	-	-	-	-	-	-	-	-	-	-	-	-	-	-	-	-	-	-	-	-	-	-	-	-	-	-	-	-	-	-	-	-	-	-	-	-	-	-	-	-	-	-	-	-	-	-
AtSPL16	-	-	-	-	-	-	-	-	-	-	-	-	-	-	-	-	-	-	-	-	-	-	-	-	-	-	-	-	-	-	-	-	-	-	-	-	.	G	E	V	G	P	Q	V	A	A	P	I	S
AtSPL3	-	-	-	-	-	-	-	-	-	-	-	-	-	-	-	-	-	-	-	-	-	-	-	-	-	-	-	-	-	-	-	-	-	-	M	S	.	R	-	-	-	-	-	-	-	-	-	-	-
AtSPL9	-	-	-	-	-	-	-	-	-	-	-	-	-	-	-	-	-	-	-	-	-	-	-	-	-	-	-	-	-	-	-	-	-	-	-	-	-	-	-	-	-	-	-	-	-	-	-	-	-
AtSPL1	-	-	-	-	-	-	-	-	-	-	-	-	-	-	-	-	-	-	-	-	-	-	-	-	-	-	-	-	-	-	-	-	-	-	-	M	E	A	R	I	D	E	G	G	E	-	A	Q	Q
AtSPL5	-	-	-	-	-	-	-	-	-	-	-	-	-	-	-	-	-	-	-	-	-	-	-	-	-	-	-	-	-	-	-	-	-	-	-	-	-	-	-	-	-	-	-	-	-	-	-	-	-
AtSPL15	-	-	-	-	-	-	-	-	-	-	-	-	-	-	-	-	-	-	-	-	-	-	-	-	-	-	-	-	-	-	-	-	-	-	-	-	-	-	-	-	-	-	-	-	-	-	-	-	-
AtSPL12	-	-	-	-	-	-	-	-	-	-	-	-	-	-	-	-	-	-	-	-	-	-	-	-	-	-	-	-	-	-	-	-	-	-	-	M	E	A	R	I	E	G	E	V	E	G	H	S	L
AtSPL7	-	-	-	-	-	-	-	-	-	-	-	-	-	-	-	-	-	-	-	-	-	-	-	-	-	-	-	-	-	-	-	-	-	-	-	-	-	M	S	S	L	S	Q	S	P	P	P	P	E
AtSPL2	-	-	-	-	-	-	-	-	-	-	-	-	-	-	-	-	-	-	-	-	-	-	-	-	-	-	-	-	-	-	-	-	-	-	-	M	E	C	N	A	K	P	P	F	Q	W	E	L	E
AtSPL13A	-	-	-	-	-	-	-	-	-	-	-	-	-	-	-	-	-	-	-	-	-	-	-	-	-	-	-	-	-	-	-	-	-	-	-	M	D	W	N	F	K	L	S	S	-	-	-	-	-
AtTSPL6	-	-	-	-	-	-	-	-	-	-	-	-	-	-	-	-	-	-	-	-	-	-	-	-	-	-	-	-	-	-	-	-	-	-	-	-	.	D	S	W	.	Y	-	-	-	G	R	S	V
AtSPL13B	-	-	-	-	-	-	-	-	-	-	-	-	-	-	-	-	-	-	-	-	-	-	-	-	-	-	-	-	-	-	-	-	-	-	-	M	D	W	N	F	K	L	S	S	-	-	-	-	-
OsSPL1	-	-	-	-	-	-	-	-	-	-	-	-	-	-	-	-	-	-	-	-	-	-	-	-	-	-	-	-	-	-	-	-	-	-	-	-	-	-	-	-	-	-	-	-	-	-	-	-	-
OsSPL2	-	-	-	-	-	-	-	-	-	-	-	-	-	-	-	-	-	-	-	-	-	-	-	-	-	-	-	-	-	-	-	-	-	-	-	M	D	W	D	A	K	M	P	-	-	-	S	W	D
OsSPL3	-	-	-	-	-	-	-	-	-	-	-	-	-	-	-	-	-	-	-	-	-	-	-	-	-	-	-	-	-	-	M	G	S	F	G	M	D	W	N	Q	K	S	S	V	L	W	D	W	E
OsSPL4	-	-	-	-	-	-	-	-	-	-	-	-	-	-	-	-	-	-	-	-	-	-	-	-	-	-	-	-	-	-	-	-	-	-	-	M	D	W	M	P	P	P	K	P	T	S	P	R	S
OsSPL5	-	-	-	-	-	-	-	-	-	-	-	-	-	-	-	-	-	-	-	-	-	-	-	M	A	V	P	A	A	A	V	A	A	D	V	V	D	F	G	Y	-	-	-	A	A	P	M	P	P
OsSPL6	-	-	-	-	-	-	-	-	-	-	-	-	-	-	-	-	-	-	-	-	-	-	-	-	-	-	-	-	-	-	-	-	-	-	-	M	E	A	A	R	-	V	G	A	Q	S	R	H	L
OsSPL7	-	-	-	-	-	-	-	-	-	-	-	-	-	-	-	-	-	-	-	-	-	-	-	-	-	-	-	-	-	-	-	M	E	G	N	G	C	G	G	S	G	A	T	P	R	G	-	-	-
OsSPL8	-	-	-	-	-	-	-	-	-	-	-	-	-	-	-	-	-	-	-	-	M	M	N	V	P	S	A	A	A	A	S	S	C	D	D	F	G	Y	N	A	T	P	P	P	P	P	S	L	L
OsSPL9	-	-	-	-	-	-	-	-	-	-	-	-	-	-	-	-	-	-	-	-	-	-	-	-	-	-	-	-	M	D	A	P	G	G	G	G	G	G	G	G	G	G	G	G	V	D	A	G	E
OsSPL10	-	-	-	-	-	-	-	-	-	-	-	-	-	-	-	-	-	-	-	-	-	-	-	M	M	S	G	R	M	N	A	A	G	D	E	S	P	F	P	F	G	A	M	Q	A	P	G	P	G
OsSPL11	-	-	-	-	-	-	-	-	-	-	-	-	-	-	-	-	-	-	-	-	-	-	-	-	-	-	-	-	-	-	-	-	-	-	-	M	E	C	N	P	-	-	-	V	S	S	T	T	S
OsSPL12	-	-	-	-	-	-	-	-	-	-	-	-	-	-	-	-	-	-	-	-	-	-	-	-	-	-	-	-	-	-	M	A	S	F	G	M	N	W	N	Q	K	S	P	V	F	W	D	W	E
OsSPL13	-	-	-	-	-	-	-	-	-	-	-	-	-	-	-	-	-	-	-	-	-	-	-	-	-	-	-	-	-	-	-	-	-	-	-	-	-	-	-	-	-	-	-	-	-	-	-	-	-
OsSPL14	-	-	-	-	-	-	-	-	-	-	-	-	-	-	-	-	-	-	-	-	-	-	-	-	-	-	-	-	-	-	-	-	-	-	-	-	-	-	-	-	-	-	-	-	-	-	-	-	-
OsSPL15	-	-	-	-	-	-	-	-	-	-	-	-	-	-	-	-	-	-	-	-	-	-	-	-	-	-	-	-	-	-	-	-	-	-	-	M	Q	R	E	V	G	P	Q	V	A	P	P	M	F
OsSPL16	-	-	-	-	-	-	-	-	-	-	-	-	-	-	-	-	-	-	-	-	-	-	-	-	-	-	-	-	-	-	-	-	-	-	-	M	E	W	D	L	K	M	P	P	A	A	S	W	E
OsSPL17	-	-	-	-	-	-	-	-	-	-	-	-	-	-	-	-	-	-	-	-	-	-	-	-	-	-	-	-	-	-	-	-	-	-	-	-	-	-	-	-	-	-	-	-	-	-	-	-	-
OsSPL18	-	-	-	-	-	-	-	-	-	-	-	-	-	-	-	-	-	-	-	-	-	-	-	-	-	-	-	-	-	-	-	-	-	-	-	M	D	W	D	L	K	M	P	-	-	V	S	W	D
OsSPL19	-	-	-	-	-	-	-	-	-	-	-	-	-	-	-	-	-	-	-	-	-	-	-	-	-	-	-	-	-	-	-	-	-	-	-	M	E	W	A	A	A	A	T	K	A	A	S	W	G
PySPL01	-	-	-	-	-	-	-	-	-	-	-	I	N	L	N	K	Q	M	R	M	E	K	P	H	V	V	V	K	E	E	E	E	-	-	-	-	-	-	-	-	-	-	-	-	-	-	-	-	-
PySPL02	S	Q	P	Q	K	K	K	R	S	A	A	A	G	S	L	L	V	D	L	N	L	S	D	S	P	P	A	V	H	L	F	K	D	P	I	K	P	S	A	V	A	-	-	-	-	-	-	-	-
PySPL03	-	-	-	-	-	-	-	-	-	-	-	-	-	-	-	-	-	-	M	E	S	L	G	G	R	.	L	T	N	P	.	K	W	S	S	L	S	I	S	S	S	-	-	-	-	-	-	-	-
PySPL04	-	-	-	-	-	-	-	-	-	-	-	-	-	-	-	-	-	-	-	-	-	-	-	-	-	M	R	V	S	.	L	H	I	N	P	G	L	L	G	-	-	-	-	-	-	-	-	-	-
PySPL05	-	-	-	-	-	-	-	-	-	-	-	-	-	-	-	-	-	-	-	-	-	-	-	-	-	-	-	-	-	-	-	-	-	-	-	-	-	-	-	-	-	-	-	-	-	-	-	-	-
PySPL06	-	-	-	-	-	-	-	-	-	-	-	-	S	N	R	A	H	G	K	R	S	L	N	Y	K	M	E	E	.	.	.	.	E	E	D	E	E	E	E	Q	-	-	-	-	-	-	-	-	-
PySPL07	E	S	F	Y	S	T	G	G	D	G	G	S	G	V	S	G	S	D	L	G	D	-	G	S	S	K	S	S	K	S	A	S	V	S	S	S	V	G	E	S	K	K	P	N	F	N	L	D	A
PySPL08	G	-	-	-	-	-	-	-	K	E	S	V	D	G	M	E	F	.	E	L	D	L	.	D	I	.	R	.	P	F	H	T	N	Q	G	V	E	N	L	S	G	V	V	G	N	D	S	S	Y
PySPL09	P	P	Q	Q	-	Q	Q	Q	S	H	H	A	A	F	A	H	H	F	N	S	-	-	-	-	A	Q	.	Q	Q	L	H	S	I	Y	D	A	Q	A	Y	A	S	A	S	A	Y	A	P	P	N
PySPL10	S	P	A	G	V	T	V	A	A	T	G	G	A	S	S	S	A	T	C	S	.	A	S	A	G	G	H	A	F	I	M	G	H	P	L	Q	Q	Q	H	S	S	F	Y	G	G	G	A	I	S
PySPL11	-	-	-	-	-	-	-	-	-	-	-	-	S	N	R	A	H	G	K	R	S	L	N	Y	K	M	E	E	.	.	.	.	E	-	D	E	E	E	E	Q	-	-	-	-	-	-	-	-	-
PySPL12	V	V	D	E	V	E	D	D	S	E	E	E	E	A	G	G	-	-	-	-	-	-	-	-	-	-	-	G	L	M	L	R	L	E	E	N	E	K	Q	K	K	A	G	-	-	-	-	-	-
PySPL13	H	S	Q	Q	P	R	F	T	T	A	G	N	.	W	.	P	N	-	-	-	V	W	D	W	D	N	.	R	F	V	A	K	P	L	D	T	G	M	L	H	-	-	-	-	-	-	-	-	-
PySPL14	S	F	G	D	H	K	T	I	K	G	N	F	S	V	D	L	K	L	G	-	Q	L	G	D	S	-	-	-	-	G	N	N	E	L	V	D	M	L	-	-	-	-	-	-	-	-	-	-	-
PySPL15	G	S	N	V	L	V	S	G	Q	Q	A	.	E	S	Q	G	F	G	E	L	G	F	.	E	M	M	G	.	H	F	S	N	N	P	I	R	D	V	L	S	-	-	-	G	T	G	K	V	Y
PySPL16	-	-	-	-	D	S	G	S	S	S	S	S	S	P	P	N	S	S	T	E	S	L	N	G	L	K	F	G	R	K	I	Y	F	E	D	A	G	L	G	A	P	-	-	-	-	-	-	-	-
PySPL17	-	-	-	-	-	-	-	-	-	-	-	-	-	-	-	W	P	S	F	N	K	P	R	E	.	.	.	T	F	D	L	F	L	Q	F	L	P	F	P	-	-	-	-	-	-	-	-	-	-
PySPL18	-	-	-	-	D	S	G	S	S	S	S	S	S	P	P	N	S	S	T	E	S	I	N	G	L	K	F	G	R	K	I	Y	F	E	D	A	G	L	G	A	P	-	-	-	-	-	-	-	-
PySPL19	-	-	-	-	-	-	-	-	-	-	-	-	-	-	-	-	-	-	-	-	-	-	-	-	M	G	H	C	Q	K	I	Y	F	E	D	A	S	L	G	A	P	-	-	-	-	-	-	-	-
PySPL20	V	D	D	D	L	S	I	S	W	G	-	-	-	-	-	-	-	-	-	-	-	-	-	-	S	A	E	I	D	P	A	P	A	L	E	D	P	L	E	D	P	-	-	-	-	-	-	-	-
PySPL21	P	P	Q	Q	-	Q	Q	Q	S	H	H	A	A	F	A	H	Y	F	N	S	-	-	-	-	A	Q	A	Q	Q	L	H	S	I	Y	D	A	Q	A	Y	A	S	A	S	A	Y	A	P	P	N
PySPL22	V	D	D	D	L	S	I	S	W	G	-	-	-	-	-	-	-	-	-	-	-	-	-	-	S	A	E	I	D	P	A	P	A	L	E	D	P	P	E	D	P	-	-	-	-	-	-	-	-
PySPL23	-	-	-	-	M	E	K	R	S	K	G	K	-	-	-	-	-	-	-	-	L	.	D	-	-	P	G	V	S	I	M	K	S	-	-	-	-	-	-	-	-	-	-	-	-	-	-	-	-
PySPL24	E	S	F	Y	S	T	G	G	D	G	G	S	G	V	S	G	S	D	L	G	D	-	G	S	S	K	S	S	K	S	A	S	V	S	S	S	V	G	E	S	K	K	P	N	F	N	L	D	A
PySPL25	G	-	-	-	-	-	-	-	K	E	S	V	D	G	M	E	F	.	E	L	D	L	.	D	I	.	R	.	P	F	H	T	N	Q	G	V	E	N	L	S	G	V	V	G	N	D	S	S	Y
PySPL26	P	P	Q	Q	-	Q	Q	Q	S	H	H	A	A	F	A	H	Y	F	N	S	-	-	-	-	A	Q	A	Q	Q	L	H	S	I	Y	D	A	Q	A	Y	A	S	A	S	A	Y	A	P	P	N
PySPL27	S	P	A	A	V	T	V	A	A	T	G	A	A	S	S	S	A	T	C	S	.	A	S	A	G	G	H	A	F	I	M	G	H	P	L	Q	Q	Q	H	S	S	F	Y	G	G	G	A	L	S
PySPL28	S	Q	P	Q	K	K	K	R	S	A	A	A	G	S	L	L	V	D	L	N	L	S	D	S	P	P	A	G	H	L	F	K	D	P	I	K	P	S	A	V	A	-	-	-	-	-	-	-	-
PySPL29	H	S	Q	Q	P	R	F	T	T	A	G	N	.	W	.	P	N	-	-	-	V	W	D	W	D	N	.	R	F	V	A	K	P	L	D	T	E	M	L	H	-	-	-	-	-	-	-	-	-
PySPL30	S	F	G	D	H	R	T	I	K	G	N	F	S	V	D	L	K	L	G	-	Q	L	G	D	S	-	-	-	-	G	N	N	E	L	V	D	M	L	-	-	-	-	-	-	-	-	-	-	-
PySPL31	G	S	N	V	L	V	S	G	Q	Q	A	.	E	S	Q	G	F	G	E	L	G	F	.	E	M	M	G	.	H	F	S	N	N	P	I	R	D	V	L	S	-	-	-	G	T	G	K	V	Y
PySPL32	-	-	-	-	E	S	G	S	S	S	S	S	S	P	P	N	S	S	T	E	S	L	N	G	L	K	F	G	Q	K	I	Y	F	E	D	A	S	L	G	A	P	-	-	-	-	-	-	-	-
AtSPL8	F	S	N	Q	-	Q	Q	Q	H	H	L	T	L	Y	G	Q	T	N	S	N	N	Q	F	L	H	H	H	H	H	H	H	S	L	Y	G	S	T	T	T	T	T	P	Y	G	A	S	D	P	I
AtSPL14	-	S	Q	P	Q	R	R	-	-	-	-	D	E	W	.	S	K	-	-	-	M	W	D	W	D	S	R	R	F	.	A	K	P	V	D	V	E	V	Q	E	-	-	-	-	-	-	-	-	-
AtSPL11	I	V	P	H	F	S	G	L	E	R	V	S	S	G	S	A	T	S	F	W	H	T	A	V	S	K	S	S	Q	S	T	S	I	N	S	S	S	P	E	A	K	R	C	K	L	A	S	E	S
AtSPL10	I	V	P	D	F	L	G	F	E	K	V	S	S	G	S	A	T	S	F	W	H	T	A	V	S	K	S	S	Q	S	T	S	I	N	S	S	S	P	E	D	K	R	C	N	L	A	S	Q	S
AtSPL4	-	-	-	-	-	-	-	-	-	-	-	-	-	-	-	-	-	-	-	-	-	-	-	-	-	-	-	-	-	-	-	-	-	-	-	-	-	-	-	-	-	-	-	-	-	-	-	-	-
AtSPL16	-	S	Q	L	P	K	-	-	-	-	-	D	D	W	Q	M	N	-	-	-	R	W	K	W	D	G	Q	R	F	.	A	-	-	-	-	I	E	L	Q	G	-	-	-	-	-	-	-	-	-
AtSPL3	-	-	-	-	-	-	-	-	-	-	-	-	R	S	K	A	E	G	K	R	S	L	R	E	L	S	E	E	.	.	.	.	E	E	T	E	D	E	D	T	-	-	-	-	-	-	-	-	-
AtSPL9	P	G	H	G	P	G	Q	A	E	S	G	G	S	S	-	T	E	S	S	S	F	S	G	G	L	M	F	G	Q	K	I	Y	F	E	D	G	G	G	G	S	G	-	-	-	-	-	-	-	-
AtSPL1	G	D	L	F	L	A	T	Q	T	T	R	G	R	Q	F	F	P	L	G	N	S	S	N	S	S	S	S	C	S	D	.	G	-	-	-	-	-	-	-	-	-	-	-	-	-	-	-	-	-
AtSPL5	-	-	-	-	-	-	-	-	-	-	-	-	-	-	-	-	-	-	-	-	-	-	-	-	-	-	-	-	-	-	-	-	-	-	-	-	-	-	-	-	-	-	-	-	-	-	-	-	-
AtSPL15	-	-	-	-	-	-	Q	A	E	S	G	G	S	S	S	T	E	S	S	S	L	S	G	G	L	R	F	G	Q	K	I	Y	F	E	D	G	-	-	-	-	-	-	-	-	-	-	-	-	-
AtSPL12	G	D	L	F	V	A	T	Q	L	N	H	G	-	-	-	-	-	-	-	-	S	S	N	S	S	S	T	C	S	D	.	G	N	V	E	I	M	E	R	R	R	-	-	-	-	-	-	-	-
AtSPL7	A	D	E	R	L	L	V	D	Q	I	H	F	P	P	V	L	S	P	P	L	P	P	L	I	P	T	Q	T	P	A	.	S	E	L	D	P	S	P	E	E	S	-	-	-	-	-	-	-	-
AtSPL2	T	S	L	Y	S	S	S	-	F	A	Y	A	G	S	S	G	S	D	I	A	H	-	A	F	S	K	S	S	K	S	T	S	I	S	S	S	S	A	E	V	R	T	H	N	F	T	S	E	T
AtSPL13A	S	F	G	G	S	S	Q	S	K	A	D	F	S	F	D	L	K	L	G	R	N	I	G	N	S	S	S	V	F	G	D	T	E	Q	V	I	S	L	S	K	W	-	-	-	-	-	-	-	-
AtTSPL6	S	-	-	-	-	-	-	-	D	M	A	G	.	S	.	G	F	S	A	V	S	I	T	K	.	.	P	E	.	.	D	.	E	N	I	S	-	-	-	-	-	-	-	-	-	-	-	-	-
AtSPL13B	S	F	G	G	S	S	Q	S	K	A	D	F	S	F	D	L	K	L	G	R	N	I	G	N	S	S	S	V	F	G	D	T	E	Q	V	I	S	L	S	K	W	-	-	-	-	-	-	-	-
OsSPL1	S	N	L	F	L	A	T	P	-	-	-	-	-	-	-	-	-	-	-	-	-	S	N	A	S	P	S	.	C	S	R	R	E	L	G	R	A	E	G	E	I	-	-	-	-	-	-	-	-
OsSPL2	G	G	G	G	G	G	G	G	A	L	D	L	K	.	G	A	P	T	S	W	K	-	-	-	T	T	T	T	V	S	A	A	S	A	A	P	A	A	V	A	P	-	-	-	-	-	-	-	-
OsSPL3	D	I	G	H	E	S	G	H	S	S	G	G	T	F	S	S	S	S	E	I	G	Y	G	S	S	K	S	S	I	S	A	S	I	D	S	P	S	K	V	G	N	T	I	E	L	N	F	A	S
OsSPL4	-	-	-	-	-	-	-	-	-	-	-	-	-	-	-	-	-	-	-	-	-	-	G	E	.	S	A	A	A	A	A	A	A	A	H	P	G	R	R	R	K	E	-	-	-	-	-	-	-
OsSPL5	L	Y	D	G	G	L	D	F	S	A	A	A	A	F	Q	E	A	A	T	L	G	V	G	L	P	G	G	N	L	L	Q	S	L	A	P	P	A	A	A	A	A	T	P	-	-	-	S	S	L
OsSPL6	S	D	R	F	V	A	T	P	V	P	A	A	E	A	S	-	-	-	G	L	A	L	N	S	S	P	S	S	S	.	.	A	G	A	A	S	V	R	N	V	N	-	-	-	-	-	-	-	-
OsSPL7	P	P	A	P	C	R	P	D	V	Q	-	-	-	-	-	-	-	-	-	-	-	-	-	-	-	-	-	-	-	-	-	-	-	-	M	Q	Q	Q	G	G	-	-	-	-	-	-	-	-	-
OsSPL8	S	S	L	A	L	L	P	P	S	N	A	A	A	A	A	A	H	H	A	T	I	A	H	A	S	P	H	D	L	-	L	Q	F	Y	P	T	S	H	Y	L	A	A	A	G	G	A	G	G	G
OsSPL9	A	D	P	A	E	A	A	L	L	P	P	A	P	-	-	-	-	S	P	Q	P	A	E	A	E	A	E	A	A	G	P	A	S	L	P	S	S	M	Q	A	E	-	-	-	-	-	-	-	-
OsSPL10	M	Y	D	G	-	L	D	F	A	A	A	M	Q	F	G	G	-	-	-	-	G	Q	D	A	P	P	H	P	Q	L	L	A	L	P	P	S	M	A	A	P	P	P	P	P	M	P	M	P	L
OsSPL11	-	-	-	-	-	-	-	-	-	-	-	-	-	-	-	-	-	-	-	-	-	-	G	K	R	G	G	R	D	S	S	S	A	S	A	S	A	K	R	G	R	S	-	-	-	-	-	-	-
OsSPL12	A	N	-	H	G	S	T	N	S	S	G	G	T	F	T	S	S	S	E	L	A	N	G	S	S	K	S	S	L	S	A	S	F	D	S	S	S	K	L	G	N	S	L	E	F	R	F	A	S
OsSPL13	S	S	S	A	A	S	M	A	A	L	A	A	A	A	A	A	G	D	G	G	A	A	L	P	S	P	M	E	.	D	K	K	P	R	L	V	A	S	S	L	A	P	V	A	G	G	G	G	G
OsSPL14	A	A	G	G	G	V	G	G	S	G	G	G	G	G	G	G	D	E	H	R	Q	L	H	G	L	K	F	G	K	K	I	Y	F	E	D	A	A	A	A	A	G	-	-	-	-	-	-	-	-
OsSPL15	E	A	K	G	G	G	-	-	-	-	-	-	.	W	.	P	R	-	-	-	M	W	D	W	D	S	R	A	L	T	A	K	P	S	S	D	A	L	R	V	N	-	-	-	-	-	-	-	-
OsSPL16	G	G	-	G	R	Q	E	C	S	V	D	L	K	.	G	G	L	G	E	F	G	G	G	G	A	Q	P	R	V	A	V	A	G	E	P	A	K	G	K	G	P	-	-	-	-	-	-	-	-
OsSPL17	-	-	-	-	-	S	G	G	G	G	G	G	G	G	G	G	D	-	-	-	D	V	H	G	L	K	F	G	K	K	I	Y	F	E	Q	D	A	A	A	S	-	-	-	-	-	-	-	-	-
OsSPL18	G	A	P	G	R	P	E	C	S	V	D	L	K	.	G	G	L	G	E	F	G	A	A	D	A	L	K	E	P	A	A	A	A	K	A	P	V	S	-	S	A	-	-	-	-	-	-	-	-
OsSPL19	D	A	-	-	-	-	-	G	P	T	M	L	S	F	A	G	P	S	S	S	S	-	-	-	S	S	P	D	A	A	A	A	A	A	A	A	A	A	A	A	L	-	-	-	-	-	-	-	-
PySPL01	-	-	-	-	E	D	E	E	F	D	H	H	Q	-	Q	L	E	D	H	D	K	K	K	K	G	I	V	G	G	-	-	-	-	-	-	-	-	-	-	-	-	-	-	-	-	-	-	-	-
PySPL02	-	-	-	-	-	-	-	-	-	-	S	S	S	S	P	S	S	S	P	S	S	S	S	S	S	S	K	-	-	-	-	-	-	-	-	-	-	-	-	-	-	-	-	-	-	-	-	-	-
PySPL03	-	-	-	-	-	-	-	-	-	-	N	F	F	L	S	H	-	-	K	Q	L	M	Q	H	E	P	I	-	-	-	-	-	-	-	-	-	-	-	-	-	-	-	-	-	-	-	-	-	-
PySPL04	-	-	-	-	-	-	-	-	-	-	-	-	-	-	-	-	-	-	L	S	S	G	A	T	P	P	K	-	-	-	-	-	-	-	-	-	-	-	-	-	-	-	-	-	-	-	-	-	-
PySPL05	-	-	-	-	-	-	-	-	-	-	-	-	-	-	-	-	-	-	-	-	-	M	Q	H	E	P	I	-	-	-	-	-	-	-	-	-	-	-	-	-	-	-	-	-	-	-	-	-	-
PySPL06	-	-	E	E	.	E	D	D	A	.	T	N	R	S	S	.	V	Y	G	E	D	E	R	R	K	R	.	L	M	-	-	-	-	-	-	-	-	-	-	-	-	-	-	-	-	-	-	-	-
PySPL07	S	G	E	P	L	L	S	L	K	L	G	K	R	M	Y	F	.	.	V	C	A	G	N	N	P	K	S	S	S	L	S	V	K	-	-	-	-	-	-	-	-	-	-	-	-	-	-	-	-
PySPL08	S	N	S	Q	D	S	S	L	I	A	L	K	L	G	R	.	T	E	S	K	N	G	Q	N	.	Q	H	S	K	-	-	-	-	-	-	-	-	-	-	-	-	-	-	-	-	-	-	-	-
PySPL09	V	P	K	S	.	.	L	C	R	P	V	D	F	A	S	-	R	I	G	L	N	L	G	G	R	T	Y	F	S	S	-	-	-	-	-	-	-	-	-	-	-	-	-	-	-	-	-	-	-
PySPL10	D	R	H	V	A	G	L	P	V	G	V	M	S	K	R	G	R	G	G	A	A	A	A	A	Q	Q	L	Y	.	S	G	-	-	-	-	-	-	-	-	-	-	-	-	-	-	-	-	-	-
PySPL11	-	-	E	E	.	E	D	D	A	.	T	N	R	S	S	.	V	Y	G	E	D	E	R	R	K	R	.	L	M	-	-	-	-	-	-	-	-	-	-	-	-	-	-	-	-	-	-	-	-
PySPL12	-	-	-	-	-	-	-	-	-	-	-	-	-	-	-	-	R	R	G	S	G	G	G	G	-	-	-	-	-	-	-	-	-	-	-	-	-	-	-	-	-	-	-	-	-	-	-	-	-
PySPL13	S	G	A	V	K	N	T	A	E	.	E	D	D	E	S	.	Q	L	N	L	A	G	G	L	T	S	.	E	E	P	-	-	-	-	-	-	-	-	-	-	-	-	-	-	-	-	-	-	-
PySPL14	-	-	-	-	-	-	-	-	-	-	K	E	A	G	G	P	K	T	T	S	S	P	S	G	P	S	K	-	-	-	-	-	-	-	-	-	-	-	-	-	-	-	-	-	-	-	-	-	-
PySPL15	S	N	S	R	D	S	S	L	I	.	L	K	L	G	R	.	A	.	N	R	D	F	R	D	S	K	F	S	K	G	H	P	V	L	-	-	-	-	-	-	-	-	-	-	-	-	-	-	-
PySPL16	-	-	-	-	-	-	-	-	-	-	.	K	S	G	S	A	G	S	S	S	S	G	A	T	P	P	K	-	-	-	-	-	-	-	-	-	-	-	-	-	-	-	-	-	-	-	-	-	-
PySPL17	-	-	-	-	-	-	-	-	-	-	-	-	-	-	-	-	-	-	Q	T	I	D	A	T	R	A	I	-	-	-	-	-	-	-	-	-	-	-	-	-	-	-	-	-	-	-	-	-	-
PySPL18	-	-	-	-	-	-	-	-	-	-	.	K	S	G	S	A	G	S	S	S	S	G	A	T	P	P	K	-	-	-	-	-	-	-	-	-	-	-	-	-	-	-	-	-	-	-	-	-	-
PySPL19	-	-	-	-	-	-	-	-	-	-	Y	K	S	G	S	S	-	-	S	S	S	G	A	T	P	P	K	-	-	-	-	-	-	-	-	-	-	-	-	-	-	-	-	-	-	-	-	-	-
PySPL20	L	A	C	T	N	F	L	A	G	H	V	P	C	A	C	P	.	I	D	E	R	M	M	E	L	E	E	E	E	A	G	-	-	-	-	-	-	-	-	-	-	-	-	-	-	-	-	-	-
PySPL21	V	P	K	S	.	.	L	C	R	P	V	D	F	A	S	-	R	I	G	L	N	L	G	G	R	T	Y	F	S	S	-	-	-	-	-	-	-	-	-	-	-	-	-	-	-	-	-	-	-
PySPL22	L	A	C	T	N	F	L	A	G	H	V	P	C	A	C	P	.	I	D	E	R	M	M	E	L	E	E	E	E	A	G	-	-	-	-	-	-	-	-	-	-	-	-	-	-	-	-	-	-
PySPL23	-	-	-	-	-	-	-	-	-	-	-	-	-	-	-	-	-	-	-	S	S	S	A	A	S	L	K	-	-	-	-	-	-	-	-	-	-	-	-	-	-	-	-	-	-	-	-	-	-
PySPL24	S	G	E	P	L	L	S	L	K	L	G	K	R	M	Y	F	.	.	V	C	A	G	N	N	P	K	S	S	S	L	S	V	K	-	-	-	-	-	-	-	-	-	-	-	-	-	-	-	-
PySPL25	S	N	C	Q	D	S	S	L	I	A	L	K	L	G	R	.	T	.	S	K	N	G	Q	N	.	Q	H	S	K	-	-	-	-	-	-	-	-	-	-	-	-	-	-	-	-	-	-	-	-
PySPL26	V	P	K	S	.	.	L	C	R	P	V	D	F	A	S	-	R	I	G	L	N	L	G	G	R	T	Y	F	S	S	-	-	-	-	-	-	-	-	-	-	-	-	-	-	-	-	-	-	-
PySPL27	D	R	H	V	A	G	L	P	V	G	V	M	S	K	R	G	R	G	G	A	A	A	A	A	Q	Q	L	Y	.	S	G	-	-	-	-	-	-	-	-	-	-	-	-	-	-	-	-	-	-
PySPL28	-	-	-	-	-	-	-	-	-	-	S	S	S	S	P	S	S	S	P	S	S	S	S	S	S	S	K	-	-	-	-	-	-	-	-	-	-	-	-	-	-	-	-	-	-	-	-	-	-
PySPL29	S	G	A	V	K	N	T	V	E	.	E	D	D	E	S	.	Q	L	N	L	A	G	G	L	T	T	.	E	E	P	-	-	-	-	-	-	-	-	-	-	-	-	-	-	-	-	-	-	-
PySPL30	-	-	-	-	-	-	-	-	-	-	K	E	A	G	G	P	K	T	T	S	S	P	S	G	P	S	K	-	-	-	-	-	-	-	-	-	-	-	-	-	-	-	-	-	-	-	-	-	-
PySPL31	S	N	S	R	D	S	S	L	I	.	L	K	L	G	R	.	T	.	N	R	D	F	L	D	S	K	F	S	K	G	H	P	V	L	-	-	-	-	-	-	-	-	-	-	-	-	-	-	-
PySPL32	-	-	-	-	-	-	-	-	-	-	Y	K	S	G	S	S	-	-	S	S	S	G	A	T	P	P	K	-	-	-	-	-	-	-	-	-	-	-	-	-	-	-	-	-	-	-	-	-	-
AtSPL8	I	P	K	T	.	-	-	-	-	-	V	D	F	T	S	N	R	I	G	L	N	L	G	G	R	T	Y	F	S	A	A	-	-	-	-	-	-	-	-	-	-	-	-	-	-	-	-	-	-
AtSPL14	-	-	-	-	-	-	-	-	-	-	-	-	-	R	G	.	D	L	N	L	G	S	G	L	T	A	.	E	E	T	T	T	T	T	Q	-	-	-	-	-	-	-	-	-	-	-	-	-	-
AtSPL11	S	A	E	S	D	L	C	L	K	L	G	K	R	T	Y	S	.	E	Y	W	G	R	N	N	N	E	I	S	A	V	S	M	K	L	L	-	-	-	-	-	-	-	-	-	-	-	-	-	-
AtSPL10	S	A	E	S	D	L	C	L	K	L	G	K	R	T	Y	S	.	E	F	W	G	R	N	N	N	D	L	S	A	V	S	M	N	L	L	-	-	-	-	-	-	-	-	-	-	-	-	-	-
AtSPL4	K	-	-	-	S	Y	L	V	E	E	D	M	E	T	D	T	D	E	E	E	E	V	G	R	D	R	-	-	-	-	-	-	-	-	-	-	-	-	-	-	-	-	-	-	-	-	-	-	-
AtSPL16	-	-	-	-	-	-	-	-	-	-	-	-	-	K	G	.	D	L	N	L	P	C	G	F	N	D	.	E	.	T	P	V	D	L	T	-	-	-	-	-	-	-	-	-	-	-	-	-	-
AtSPL3	-	-	F	E	.	E	.	-	-	-	-	-	-	-	-	-	-	-	A	L	E	.	.	Q	K	-	-	-	-	-	-	-	-	-	-	-	-	-	-	-	-	-	-	-	-	-	-	-	-
AtSPL9	-	-	-	-	-	-	-	-	-	-	S	-	-	-	-	-	-	-	S	S	S	G	G	R	S	N	R	-	-	-	-	-	-	-	-	-	-	-	-	-	-	-	-	-	-	-	-	-	-
AtSPL1	-	-	-	-	-	-	-	-	-	-	D	T	N	G	A	.	T	L	N	L	N	G	E	S	D	G	L	F	P	-	-	-	-	-	-	-	-	-	-	-	-	-	-	-	-	-	-	-	-
AtSPL5	K	A	T	V	S	N	L	V	E	E	E	M	E	N	G	M	D	G	E	E	E	D	G	G	D	E	D	K	R	K	-	-	-	-	-	-	-	-	-	-	-	-	-	-	-	-	-	-	-
AtSPL15	-	-	-	-	-	-	-	-	-	-	-	-	-	-	-	-	-	-	-	-	S	G	S	R	S	K	N	-	-	-	-	-	-	-	-	-	-	-	-	-	-	-	-	-	-	-	-	-	-
AtSPL12	M	-	-	E	.	.	N	L	K	.	D	D	A	H	R	.	T	L	N	L	G	G	N	N	I	E	G	N	.	-	-	-	-	-	-	-	-	-	-	-	-	-	-	-	-	-	-	-	-
AtSPL7	L	I	C	S	N	F	I	.	G	M	L	P	C	S	C	P	.	L	D	Q	.	L	E	D	A	E	L	P	-	-	-	-	-	-	-	-	-	-	-	-	-	-	-	-	-	-	-	-	-
AtSPL2	S	G	D	P	V	L	G	L	K	L	G	K	R	T	Y	F	.	.	F	W	E	V	E	N	A	K	G	L	.	L	P	V	T	L	A	-	-	-	-	-	-	-	-	-	-	-	-	-	-
AtSPL13A	-	-	-	-	-	-	-	-	-	-	K	D	S	A	L	A	K	P	E	G	S	R	S	S	S	S	K	-	-	-	-	-	-	-	-	-	-	-	-	-	-	-	-	-	-	-	-	-	-
AtTSPL6	-	-	-	Q	.	L	N	R	I	.	F	K	L	R	S	F	L	.	L	G	N	D	D	D	D	T	S	S	R	-	-	-	-	-	-	-	-	-	-	-	-	-	-	-	-	-	-	-	-
AtSPL13B	-	-	-	-	-	-	-	-	-	-	K	D	S	A	L	A	K	P	E	G	S	R	S	S	S	S	K	-	-	-	-	-	-	-	-	-	-	-	-	-	-	-	-	-	-	-	-	-	-
OsSPL1	D	-	-	G	.	E	C	I	N	A	A	T	T	N	G	D	D	G	Q	I	S	G	Q	R	.	R	S	S	E	-	-	-	-	-	-	-	-	-	-	-	-	-	-	-	-	-	-	-	-
OsSPL2	-	-	-	-	-	-	-	-	-	-	P	P	P	P	P	A	S	S	S	S	S	A	A	A	A	G	K	-	-	-	-	-	-	-	-	-	-	-	-	-	-	-	-	-	-	-	-	-	-
OsSPL3	R	V	E	P	L	I	G	L	K	L	G	K	R	T	Y	F	.	.	V	C	G	G	Q	N	V	K	S	S	P	S	G	V	S	V	A	-	-	-	-	-	-	-	-	-	-	-	-	-	-
OsSPL4	-	-	-	-	-	-	-	-	-	-	-	-	-	-	-	-	-	-	-	-	-	-	-	-	-	-	-	-	-	-	-	-	-	-	-	-	-	-	-	-	-	-	-	-	-	-	-	-	-
OsSPL5	G	P	V	L	D	V	V	G	G	G	-	-	-	G	G	G	R	I	G	L	N	L	G	R	R	T	Y	F	S	P	A	-	-	-	-	-	-	-	-	-	-	-	-	-	-	-	-	-	-
OsSPL6	D	D	V	E	D	.	.	L	V	E	N	G	G	G	S	.	S	L	R	I	G	G	D	A	V	A	H	.	A	G	V	G	G	G	A	-	-	-	-	-	-	-	-	-	-	-	-	-	-
OsSPL7	-	-	-	-	-	-	-	-	-	G	S	G	G	G	G	G	G	G	G	G	G	S	A	D	Q	G	K	R	K	E	K	-	-	-	-	-	-	-	-	-	-	-	-	-	-	-	-	-	-
OsSPL8	Q	P	P	Q	D	A	P	.	Y	Y	F	P	T	L	V	S	S	A	E	E	N	M	A	S	F	A	A	T	Q	L	G	-	-	-	-	-	-	-	-	-	-	-	-	-	-	-	-	-	-
OsSPL9	L	V	C	P	N	Y	L	A	G	R	V	P	C	A	C	P	.	I	D	E	M	A	A	A	L	E	.	E	D	V	A	T	E	L	L	A	-	-	-	-	-	-	-	-	-	-	-	-	-
OsSPL10	G	-	-	-	-	-	-	G	G	G	Q	D	A	A	A	G	R	I	G	L	N	L	G	R	R	T	Y	F	S	P	G	-	-	-	-	-	-	-	-	-	-	-	-	-	-	-	-	-	-
OsSPL11	-	-	-	-	-	-	-	-	-	-	-	-	-	-	-	-	-	-	-	-	-	-	-	-	-	-	-	-	-	-	-	-	-	-	-	-	-	-	-	-	-	-	-	-	-	-	-	-	-
OsSPL12	H	G	E	P	V	I	G	L	K	L	G	K	R	T	Y	F	.	N	V	C	G	G	Q	N	V	K	S	S	S	A	A	S	G	V	T	-	-	-	-	-	-	-	-	-	-	-	-	-	-
OsSPL13	-	-	-	-	-	-	-	-	-	-	-	-	-	-	S	S	S	S	S	S	S	V	A	A	A	A	R	R	.	A	G	-	-	-	-	-	-	-	-	-	-	-	-	-	-	-	-	-	-
OsSPL14	-	-	-	-	-	-	-	-	-	-	G	G	G	T	G	S	G	S	G	S	A	S	A	A	P	P	S	S	S	S	K	A	A	G	G	G	R	G	-	-	-	-	-	-	-	-	-	-	-
OsSPL15	A	A	K	A	A	E	A	L	R	Q	G	G	G	G	S	G	G	L	N	L	Q	L	G	L	R	E	D	A	A	T	P	M	D	V	S	P	A	A	T	T	V	S	S	S	P	S	P	P	A
OsSPL16	-	-	-	-	-	-	-	-	-	-	A	A	A	A	T	G	A	A	A	A	A	S	S	A	P	A	K	-	-	-	-	-	-	-	-	-	-	-	-	-	-	-	-	-	-	-	-	-	-
OsSPL17	-	-	-	-	-	-	-	-	-	-	-	-	-	-	-	-	-	-	-	-	A	S	A	A	A	V	E	S	S	S	T	S	S	G	G	G	-	-	-	-	-	-	-	-	-	-	-	-	-
OsSPL18	-	-	-	-	-	-	-	-	-	-	A	A	A	A	S	V	A	K	V	P	P	S	T	S	T	L	K	-	-	-	-	-	-	-	-	-	-	-	-	-	-	-	-	-	-	-	-	-	-
OsSPL19	-	-	-	-	-	-	-	-	-	-	.	D	F	S	V	R	A	R	P	A	A	A	A	P	A	T	R	-	-	-	-	-	-	-	-	-	-	-	-	-	-	-	-	-	-	-	-	-	-
PySPL01	-	-	-	-	-	-	-	-	-	-	-	-	-	-	-	G	G	M	R	C	C	Q	A	D	R	C	P	A	D	L	S	D	A	-	K	Q	Y	H	R	R	H	K	V	C	D	L	H	S	K
PySPL02	-	-	-	-	-	-	-	-	-	-	-	-	-	-	E	-	Q	K	V	S	.	L	V	Q	D	.	K	.	.	.	.	L	C	-	R	E	.	.	.	.	.	R	.	.	E	.	.	.	.
PySPL03	-	-	-	-	-	-	-	-	-	-	-	-	-	-	T	Q	Y	I	L	R	.	.	V	E	G	.	Q	V	.	.	.	.	.	-	.	A	.	Y	S	.	.	.	.	.	G	.	.	.	.
PySPL04	-	-	-	-	-	-	-	-	-	-	-	-	-	-	P	.	Q	P	P	R	.	.	V	E	G	.	Q	V	.	.	.	.	.	-	.	A	.	Y	S	.	.	.	.	.	G	.	.	.	.
PySPL05	-	-	-	-	-	-	-	-	-	-	-	-	-	-	T	Q	Y	I	L	R	.	.	V	E	G	.	Q	V	.	.	.	.	.	-	.	A	.	Y	S	.	.	.	.	.	G	.	.	.	.
PySPL06	-	-	-	-	-	-	-	-	-	-	-	-	-	-	-	M	A	R	P	S	.	.	.	.	D	.	N	.	.	.	.	.	.	-	.	.	.	Y	.	.	.	.	.	.	G	V	.	A	.
PySPL07	-	-	-	-	-	-	-	-	-	-	-	-	-	-	-	-	F	A	P	H	.	.	V	E	G	.	N	I	.	.	.	S	.	-	.	D	.	.	.	K	.	R	I	.	A	N	.	.	.
PySPL08	-	-	-	-	-	-	-	-	-	-	-	-	-	-	-	S	H	I	P	T	.	.	V	L	G	.	N	M	.	.	.	S	S	-	.	D	.	.	K	.	.	R	.	.	.	A	.	.	.
PySPL09	-	-	-	-	-	-	-	-	-	A	T	E	T	G	S	T	H	A	P	R	.	.	.	E	G	.	A	.	.	.	.	H	.	-	.	H	.	.	.	.	.	.	.	.	E	F	.	.	.
PySPL10	-	-	-	-	-	-	-	-	-	-	-	-	-	-	-	-	V	V	P	R	.	.	V	E	G	.	H	V	P	.	M	N	.	-	.	E	.	.	.	.	.	.	.	.	E	M	.	.	.
PySPL11	-	-	-	-	-	-	-	-	-	-	-	-	-	-	-	T	A	R	P	S	.	.	.	.	D	.	N	.	.	.	.	.	.	-	.	.	.	Y	.	.	.	.	.	.	G	V	.	A	.
PySPL12	-	-	-	-	-	-	-	-	-	-	-	-	-	-	G	V	S	P	P	.	.	.	.	E	.	.	G	.	.	F	V	E	.	-	.	R	.	Y	.	.	.	.	.	.	E	F	.	.	.
PySPL13	-	-	-	-	-	-	-	-	-	-	-	-	-	-	-	.	S	Y	P	M	.	.	V	.	N	.	K	E	.	.	.	N	.	-	.	D	.	.	.	.	.	.	.	.	E	I	.	.	.
PySPL14	-	-	-	-	-	-	-	-	-	-	-	-	-	-	S	-	Q	T	V	S	.	L	V	.	G	.	N	S	.	.	.	V	C	-	R	D	.	.	.	.	.	.	.	.	E	.	.	.	.
PySPL15	-	-	-	-	-	-	-	-	-	-	-	-	-	-	-	S	Q	T	A	Y	.	.	V	Y	G	.	N	K	.	.	.	S	S	-	.	D	.	.	K	.	.	.	.	.	E	A	.	.	.
PySPL16	-	-	-	-	-	-	-	-	-	-	-	-	-	-	P	.	Q	P	P	R	.	.	V	E	G	.	Q	V	.	.	.	.	.	-	.	A	.	Y	S	.	.	.	.	.	G	.	.	.	.
PySPL17	-	-	-	-	-	-	-	-	-	-	-	-	-	-	T	Q	Y	I	L	R	.	.	V	E	G	.	Q	V	.	.	.	.	.	-	.	A	.	Y	S	.	.	.	.	.	G	.	.	.	.
PySPL18	-	-	-	-	-	-	-	-	-	-	-	-	-	-	P	.	Q	P	P	R	.	.	V	E	G	.	Q	V	.	.	.	.	.	-	.	A	.	Y	S	.	.	.	.	.	G	.	.	.	.
PySPL19	-	-	-	-	-	-	-	-	-	-	-	-	-	-	P	.	Q	P	P	R	.	.	V	E	G	.	Q	V	.	.	.	.	.	-	.	A	.	Y	S	.	.	.	.	.	G	.	.	.	.
PySPL20	-	-	-	-	-	-	-	-	-	-	-	-	-	-	-	-	-	-	-	-	.	.	V	P	S	.	R	.	.	I	K	E	L	-	.	G	.	.	.	.	.	R	.	.	L	A	C	A	N
PySPL21	-	-	-	-	-	-	-	-	-	A	T	E	T	G	S	T	H	A	P	R	.	.	.	E	G	.	A	.	.	.	.	H	.	-	.	H	.	.	.	.	.	.	.	.	E	F	.	.	.
PySPL22	-	-	-	-	-	-	-	-	-	-	-	-	-	-	-	-	-	-	-	-	.	.	V	P	S	.	R	.	.	I	K	E	L	-	.	G	.	.	.	.	.	R	.	.	L	A	C	A	N
PySPL23	-	-	-	-	-	-	-	-	-	-	-	-	-	-	A	-	Q	I	A	S	.	L	V	.	G	.	N	S	.	.	.	E	C	-	R	D	.	.	.	.	.	.	.	.	E	.	.	.	.
PySPL24	-	-	-	-	-	-	-	-	-	-	-	-	-	-	-	-	F	A	P	H	.	.	V	E	G	.	N	I	.	.	.	S	.	-	.	D	.	.	.	K	.	R	I	.	A	N	.	.	.
PySPL25	-	-	-	-	-	-	-	-	-	-	-	-	-	-	-	S	H	I	P	T	.	.	V	L	G	.	N	M	.	.	.	S	S	-	.	D	.	.	K	.	.	R	.	.	.	A	.	.	.
PySPL26	-	-	-	-	-	-	-	-	-	A	T	E	T	G	S	T	H	A	P	R	.	.	.	E	G	.	A	.	.	.	.	H	.	-	.	H	.	.	.	.	.	.	.	.	E	F	.	.	.
PySPL27	-	-	-	-	-	-	-	-	-	-	-	-	-	-	-	-	V	V	P	R	.	.	V	E	G	.	H	V	P	.	M	N	.	-	.	E	.	.	.	.	.	.	.	.	E	M	.	.	.
PySPL28	-	-	-	-	-	-	-	-	-	-	-	-	-	-	E	-	Q	R	V	S	.	L	V	E	D	.	K	.	.	.	.	L	C	-	R	E	.	.	.	.	.	R	.	.	E	.	.	.	.
PySPL29	-	-	-	-	-	-	-	-	-	-	-	-	-	-	-	.	S	Y	P	M	.	.	V	.	N	.	K	E	.	.	.	N	.	-	.	D	.	.	.	.	.	.	.	.	E	I	.	.	.
PySPL30	-	-	-	-	-	-	-	-	-	-	-	-	-	-	S	-	Q	T	V	S	.	L	V	.	G	.	N	S	.	.	.	V	C	-	R	D	.	.	.	.	.	.	.	.	E	.	.	.	.
PySPL31	-	-	-	-	-	-	-	-	-	-	-	-	-	-	-	S	Q	T	A	Y	.	.	V	Y	G	.	N	K	.	.	.	S	S	-	.	D	.	.	K	.	.	.	.	.	E	A	.	.	.
PySPL32	-	-	-	-	-	-	-	-	-	-	-	-	-	-	P	.	Q	P	P	R	.	.	V	E	G	.	Q	V	.	.	.	.	.	-	.	A	.	Y	S	.	.	.	.	.	G	.	.	.	.
AtSPL8	-	-	-	-	-	-	-	-	-	S	G	M	A	N	S	L	S	T	P	R	.	.	.	E	G	.	N	.	.	.	.	H	.	-	.	H	.	.	.	.	.	.	.	.	E	F	.	.	.
AtSPL14	-	-	-	-	-	-	-	-	-	-	-	-	-	-	-	.	N	Y	P	M	.	.	V	.	N	.	T	E	.	.	.	H	.	-	.	D	.	.	.	.	.	.	.	.	E	V	.	.	.
AtSPL11	-	-	-	-	-	-	-	-	-	-	-	-	-	-	-	-	P	V	P	R	.	.	I	.	G	.	E	L	.	.	.	S	.	-	.	G	.	.	.	K	.	.	.	.	E	K	.	.	.
AtSPL10	-	-	-	-	-	-	-	-	-	-	-	-	-	-	-	-	Q	V	P	R	.	.	I	.	G	.	E	L	.	.	.	S	S	-	.	D	.	.	.	K	.	R	.	.	E	T	.	.	.
AtSPL4	-	-	-	-	-	-	-	-	-	-	-	-	-	-	-	.	S	L	.	L	.	.	V	.	.	.	T	.	.	M	K	E	.	-	.	L	.	.	.	.	.	.	.	.	E	V	.	A	.
AtSPL16	-	-	-	-	-	-	-	-	-	-	-	G	G	G	G	.	N	Y	P	K	.	.	V	.	N	.	K	E	.	.	.	I	.	-	.	D	.	.	.	.	.	.	.	.	E	V	.	.	.
AtSPL3	-	-	-	-	-	-	-	-	-	-	-	-	-	-	-	-	-	-	-	-	.	.	V	E	S	.	T	.	.	M	.	K	.	-	.	.	.	.	K	.	.	.	.	.	Q	F	.	A	.
AtSPL9	-	-	-	-	-	-	-	-	-	-	-	-	-	-	S	.	Q	I	P	R	.	.	V	E	G	.	G	M	.	.	T	N	.	-	.	G	.	Y	S	.	.	R	.	.	G	V	.	.	.
AtSPL1	-	-	-	-	-	-	-	-	-	-	-	-	-	-	-	-	-	-	A	V	.	.	V	E	N	.	E	.	.	.	.	K	V	-	.	D	.	.	.	.	.	.	.	.	E	M	.	.	.
AtSPL5	-	-	-	-	-	-	-	-	-	-	-	-	-	-	-	V	P	S	.	L	.	.	V	.	.	.	T	V	N	.	T	E	.	-	.	.	.	Y	.	.	.	R	.	.	E	V	.	A	.
AtSPL15	-	-	-	-	-	-	-	-	-	-	-	-	-	-	S	S	T	T	A	R	.	.	V	E	G	.	R	M	.	.	.	N	V	-	.	A	.	Y	S	.	.	.	.	.	C	I	.	.	.
AtSPL12	-	-	-	-	-	-	-	-	-	-	-	-	-	-	-	S	R	A	I	.	.	.	V	.	N	.	G	.	.	.	.	K	V	-	.	D	.	.	.	.	.	.	.	.	E	I	.	.	.
AtSPL7	-	-	-	-	-	-	-	-	-	-	-	-	-	-	-	-	-	-	-	-	.	.	V	P	D	.	E	.	.	I	.	E	L	-	.	G	.	.	K	.	.	R	.	.	L	R	C	A	T
AtSPL2	-	-	-	-	-	-	-	-	-	-	-	-	-	-	-	-	Q	T	P	H	.	.	V	E	G	.	N	L	.	.	.	S	.	-	.	D	.	.	.	K	.	R	I	.	E	N	.	.	.
AtSPL13A	-	-	-	-	-	-	-	-	-	-	-	-	-	-	T	N	Q	.	P	I	.	L	V	.	G	.	D	S	.	F	.	N	C	-	R	E	.	.	K	.	.	.	.	.	.	V	.	.	.
AtTSPL6	-	-	-	-	-	-	-	-	-	-	-	-	-	-	-	S	Q	N	P	L	.	.	V	Y	G	.	S	K	.	.	.	S	S	-	.	D	.	.	K	.	.	R	.	.	E	A	.	.	.
AtSPL13B	-	-	-	-	-	-	-	-	-	-	-	-	-	-	T	N	Q	.	P	I	.	L	V	.	G	.	D	S	.	F	.	N	C	-	R	E	.	.	K	.	.	.	.	.	.	V	.	.	.
OsSPL1	-	-	-	-	-	-	-	-	-	-	-	-	-	-	-	S	S	G	P	.	.	.	V	.	G	.	T	V	N	.	.	S	.	-	R	D	.	N	K	.	.	.	.	.	E	V	.	T	.
OsSPL2	-	-	-	-	-	-	-	-	-	-	-	-	-	-	Q	A	A	V	P	A	.	S	V	E	G	.	A	.	.	.	.	K	C	V	R	D	.	.	.	.	.	.	.	.	E	A	.	.	.
OsSPL3	-	-	-	-	-	-	-	-	-	-	-	-	-	-	-	-	Q	N	P	H	.	.	V	E	G	.	N	V	.	.	.	S	.	-	.	P	.	.	.	K	.	R	.	.	E	P	.	.	.
OsSPL4	-	-	-	-	-	-	-	-	-	-	-	-	-	-	-	-	.	E	V	R	.	.	V	E	G	.	G	V	E	.	V	G	V	-	.	D	.	.	.	K	.	R	.	.	E	A	.	.	.
OsSPL5	G	M	G	V	L	G	L	G	L	A	A	A	A	H	H	H	Q	P	P	R	.	.	.	E	G	.	K	.	.	.	.	A	.	-	.	H	.	.	.	.	.	.	.	.	.	F	.	A	.
OsSPL6	-	-	-	-	-	-	-	-	-	-	-	-	-	-	-	S	-	G	P	A	.	.	V	E	G	.	T	.	.	.	T	G	V	-	R	D	.	.	.	.	.	.	.	.	E	M	.	A	.
OsSPL7	-	-	-	-	-	-	-	-	-	-	-	-	-	-	-	-	V	V	P	R	.	.	V	E	G	.	D	I	T	.	Q	G	V	-	.	E	.	.	.	.	.	.	.	.	E	V	.	A	.
OsSPL8	-	-	-	-	-	-	-	-	-	-	-	-	T	Y	G	H	H	P	P	R	.	.	.	E	G	.	K	.	.	.	.	S	.	-	.	R	.	.	.	.	.	.	.	.	E	H	.	.	.
OsSPL9	S	-	-	-	-	-	-	-	-	-	-	-	R	G	T	P	A	E	M	K	.	.	V	P	G	.	E	.	.	I	R	E	L	-	.	G	.	.	.	.	.	R	.	.	L	R	C	A	H
OsSPL10	-	-	G	V	F	G	L	G	F	G	G	A	-	-	H	H	Q	P	P	R	.	.	.	E	G	.	K	.	.	.	.	G	.	-	.	H	.	.	.	.	.	.	.	.	E	Y	.	A	.
OsSPL11	-	-	-	-	-	-	-	-	-	-	-	-	-	-	-	-	E	A	P	R	.	.	V	E	G	.	G	L	E	.	G	G	Y	-	.	E	.	Y	.	K	.	R	.	.	E	P	.	T	.
OsSPL12	-	-	-	-	-	-	-	-	-	-	-	-	-	-	-	-	Q	S	S	Y	.	.	V	E	G	.	K	V	.	.	.	S	.	-	R	E	.	.	.	K	.	.	.	.	E	A	.	.	.
OsSPL13	-	-	-	-	-	-	-	-	-	-	-	-	-	-	G	.	.	G	P	R	.	.	V	E	.	.	G	V	.	.	.	E	.	-	G	R	.	N	.	.	.	.	.	.	Q	T	.	.	.
OsSPL14	-	-	-	-	-	-	-	-	-	-	-	-	-	-	P	P	P	P	P	R	.	.	V	E	G	.	G	.	.	.	.	G	I	-	.	N	.	Y	C	.	.	.	.	.	F	M	.	.	.
OsSPL15	G	-	-	-	-	-	G	G	G	N	S	G	G	G	G	.	S	Y	P	M	.	.	V	.	D	.	R	.	.	.	T	N	.	-	.	D	.	.	.	.	.	.	.	.	E	I	.	G	.
OsSPL16	-	-	-	-	-	-	-	-	-	-	-	-	-	-	Q	Q	Q	C	P	S	.	A	V	.	G	.	K	E	.	.	.	K	C	-	R	D	.	.	.	.	.	.	.	.	E	A	.	.	.
OsSPL17	-	-	-	-	-	-	-	-	-	-	-	-	-	-	P	P	L	P	P	R	.	.	V	E	G	.	G	V	.	.	.	G	V	-	.	P	.	Y	C	.	.	.	.	.	Y	M	.	A	.
OsSPL18	-	-	-	-	-	-	-	-	-	-	-	-	-	-	G	.	Q	C	P	S	.	A	V	.	G	.	K	.	.	.	.	K	H	-	R	D	.	.	.	.	.	.	.	.	E	P	.	.	.
OsSPL19	-	-	-	-	-	-	-	-	-	-	-	-	-	-	G	.	.	A	E	A	.	S	V	.	G	.	R	S	.	.	.	R	C	-	R	D	.	.	.	.	.	.	.	.	E	A	.	A	.
PySPL01	-	-	-	R	F	H	E	L	A	E	F	D	D	T	K	R	S	C	R	R	R	L	A	G	H	N	E	R	R	R	K	-	-	-	-	-	-	-	-	-	-	-	-	-	-	-	-	-	-
PySPL02	-	-	-	.	.	.	S	.	V	.	.	.	E	V	.	.	.	.	.	K	.	.	N	.	.	.	Q	.	.	.	.	P	-	-	-	-	-	-	-	-	-	-	-	-	-	-	-	-	-
PySPL03	-	-	-	.	.	.	Q	.	P	.	.	.	Q	G	.	.	.	.	.	.	.	.	.	.	.	.	.	.	.	.	.	-	-	-	-	-	-	-	-	-	-	-	-	-	-	-	-	-	-
PySPL04	L	L	K	F	I	N	S	.	P	.	.	.	Q	G	.	.	.	.	.	.	.	.	.	.	.	.	.	.	.	.	.	-	-	-	-	-	-	-	-	-	-	-	-	-	-	-	-	-	-
PySPL05	-	-	-	.	.	.	Q	.	P	.	.	.	Q	G	.	.	.	.	.	.	.	.	.	.	.	.	.	.	.	.	.	-	-	-	-	-	-	-	-	-	-	-	-	-	-	-	-	-	-
PySPL06	-	-	-	.	.	.	S	.	S	.	.	.	.	N	.	.	.	.	.	.	.	.	.	.	.	.	.	.	.	.	.	-	-	-	-	-	-	-	-	-	-	-	-	-	-	-	-	-	-
PySPL07	-	-	-	.	.	.	G	.	S	.	.	.	E	K	.	.	.	.	.	.	.	.	S	D	.	.	A	.	.	.	.	P	Q	T	E	A	L	-	-	-	-	-	-	-	-	-	-	-	-
PySPL08	-	-	-	.	.	.	L	.	.	Q	.	.	.	V	.	.	.	.	.	.	.	.	.	.	.	.	.	.	.	.	.	-	-	-	-	-	-	-	-	-	-	-	-	-	-	-	-	-	-
PySPL09	-	-	-	.	.	.	L	.	P	.	.	.	N	G	.	.	.	.	.	.	.	.	.	D	.	.	R	.	.	.	.	-	-	-	-	-	-	-	-	-	-	-	-	-	-	-	-	-	-
PySPL10	-	-	-	.	.	.	V	V	S	.	.	.	E	S	.	.	.	.	.	.	.	.	.	.	.	.	.	.	.	.	.	S	-	-	-	-	-	-	-	-	-	-	-	-	-	-	-	-	-
PySPL11	-	-	-	.	.	.	S	.	S	.	.	.	.	N	.	.	.	.	.	.	.	.	.	.	.	.	.	.	.	.	.	-	-	-	-	-	-	-	-	-	-	-	-	-	-	-	-	-	-
PySPL12	-	-	-	.	.	.	.	.	T	.	.	.	E	A	.	.	.	.	.	.	.	.	.	.	.	.	.	.	.	.	.	-	-	-	-	-	-	-	-	-	-	-	-	-	-	-	-	-	-
PySPL13	-	-	-	.	.	.	P	.	S	.	.	.	E	G	.	.	.	.	.	.	.	.	.	.	.	.	R	.	.	.	.	-	T	Q	P	E	D	V	T	S	R	L	T	L	P	G	D	G	D
PySPL14	-	-	-	.	.	.	S	.	E	.	.	.	E	G	.	.	.	.	.	K	.	.	D	.	.	.	R	.	.	.	.	P	-	-	-	-	-	-	-	-	-	-	-	-	-	-	-	-	-
PySPL15	-	-	-	.	.	.	L	.	.	.	.	.	.	G	.	.	.	.	.	K	.	.	.	.	.	.	.	.	.	.	.	-	-	-	-	-	-	-	-	-	-	-	-	-	-	-	-	-	-
PySPL16	-	-	-	.	.	.	Q	.	P	.	.	.	Q	G	.	.	.	.	.	.	.	.	.	.	.	.	.	.	.	.	.	-	-	-	-	-	-	-	-	-	-	-	-	-	-	-	-	-	-
PySPL17	L	Y	K	K	K	K	K	.	P	.	.	.	Q	G	.	.	.	.	.	.	.	.	.	.	.	.	.	.	.	.	.	-	-	-	-	-	-	-	-	-	-	-	-	-	-	-	-	-	-
PySPL18	-	-	-	.	.	.	Q	.	P	.	.	.	Q	G	.	.	.	.	.	.	.	.	.	.	.	.	.	.	.	.	.	-	-	-	-	-	-	-	-	-	-	-	-	-	-	-	-	-	-
PySPL19	T	P	P	.	.	.	Q	.	P	.	.	.	Q	G	.	.	.	.	.	.	.	.	.	.	.	.	.	.	.	.	.	-	-	-	-	-	-	-	-	-	-	-	-	-	-	-	-	-	-
PySPL20	-	-	-	K	.	.	V	.	S	D	.	.	E	G	.	.	.	.	.	.	K	.	E	R	.	.	N	.	.	.	R	K	P	T	N	S	K	G	G	I	R	K	E	S	Q	R	E	I	-
PySPL21	-	-	-	.	.	.	L	.	P	.	.	.	N	G	.	.	.	.	.	.	.	.	.	D	.	.	R	.	.	.	.	-	-	-	-	-	-	-	-	-	-	-	-	-	-	-	-	-	-
PySPL22	-	-	-	K	.	.	V	.	S	D	.	.	E	G	.	.	.	.	.	.	K	.	E	R	.	.	N	.	.	.	R	K	P	T	N	S	K	G	G	I	R	K	E	S	Q	R	E	I	-
PySPL23	-	-	-	.	.	.	S	.	E	.	.	.	E	V	.	.	.	.	.	.	.	.	.	.	.	.	K	.	.	.	.	P	-	-	-	-	-	-	-	-	-	-	-	-	-	-	-	-	-
PySPL24	-	-	-	.	.	.	G	.	S	.	.	.	E	K	.	.	.	.	.	.	.	.	S	D	.	.	A	.	.	.	.	P	Q	T	E	A	L	-	-	-	-	-	-	-	-	-	-	-	-
PySPL25	-	-	-	.	.	.	L	.	.	.	.	.	.	V	.	.	.	.	.	.	.	.	.	.	.	.	.	.	.	.	.	-	-	-	-	-	-	-	-	-	-	-	-	-	-	-	-	-	-
PySPL26	-	-	-	.	.	.	L	.	P	.	.	.	N	G	.	.	.	.	.	.	.	.	.	D	.	.	R	.	.	.	.	-	-	-	-	-	-	-	-	-	-	-	-	-	-	-	-	-	-
PySPL27	-	-	-	.	.	.	V	V	S	.	.	.	E	S	.	.	.	.	.	.	.	.	.	.	.	.	.	.	.	.	.	S	-	-	-	-	-	-	-	-	-	-	-	-	-	-	-	-	-
PySPL28	-	-	-	.	.	.	S	.	V	.	.	.	E	V	.	.	.	.	.	K	.	.	N	.	.	.	Q	.	.	.	.	P	-	-	-	-	-	-	-	-	-	-	-	-	-	-	-	-	-
PySPL29	-	-	-	.	.	.	P	.	S	.	.	.	E	G	.	.	.	.	.	.	.	.	.	.	.	.	R	.	.	.	.	-	T	Q	P	E	D	V	T	S	R	L	T	L	P	G	D	G	D
PySPL30	-	-	-	.	.	.	S	.	E	.	.	.	E	G	.	.	.	.	.	K	.	.	D	.	.	.	R	.	.	.	.	P	-	-	-	-	-	-	-	-	-	-	-	-	-	-	-	-	-
PySPL31	-	-	-	.	.	.	L	.	.	.	.	.	.	G	.	.	.	.	.	K	.	.	.	.	.	.	.	.	.	.	.	-	-	-	-	-	-	-	-	-	-	-	-	-	-	-	-	-	-
PySPL32	-	-	-	.	.	.	Q	.	P	.	.	.	Q	G	.	.	.	.	.	.	.	.	.	.	.	.	.	.	.	.	.	-	-	-	-	-	-	-	-	-	-	-	-	-	-	-	-	-	-
AtSPL8	-	-	-	.	.	.	L	.	S	.	.	.	N	G	.	.	.	.	.	K	.	.	.	D	.	.	R	.	.	.	.	-	-	-	-	-	-	-	-	-	-	-	-	-	-	-	-	-	-
AtSPL14	-	-	-	.	.	.	L	.	S	.	.	.	E	G	.	.	.	.	.	.	.	.	.	.	.	.	R	.	.	.	.	T	T	Q	P	E	E	V	A	S	G	V	V	V	P	G	N	H	D
AtSPL11	-	-	-	.	.	.	A	V	S	.	.	.	E	K	.	.	.	.	.	K	.	.	S	H	.	.	A	.	.	.	.	P	Q	G	V	F	S	-	-	-	-	-	-	-	-	-	-	-	-
AtSPL10	-	-	-	.	.	.	A	V	S	.	.	.	E	K	.	.	.	.	.	K	.	.	S	H	.	.	A	.	.	.	.	P	Q	G	V	F	P	-	-	-	-	-	-	-	-	-	-	-	-
AtSPL4	-	-	-	.	.	.	D	.	Q	.	.	.	E	A	.	.	.	.	.	.	.	.	.	.	.	.	.	.	.	.	.	-	-	-	-	-	-	-	-	-	-	-	-	-	-	-	-	-	-
AtSPL16	-	-	-	.	.	.	L	.	S	.	.	.	E	G	.	.	.	.	.	.	.	.	D	.	.	.	R	.	.	.	.	-	T	Q	P	D	A	I	T	S	Q	V	V	A	L	E	N	R	D
AtSPL3	-	-	-	.	.	.	A	.	S	.	.	.	E	A	.	.	.	.	.	.	.	.	.	.	.	.	.	.	.	.	.	-	-	-	-	-	-	-	-	-	-	-	-	-	-	-	-	-	-
AtSPL9	-	-	-	.	.	.	Q	.	P	.	.	.	L	E	.	.	.	.	.	.	.	.	.	.	.	.	.	.	.	.	.	P	-	-	-	-	-	-	-	-	-	-	-	-	-	-	-	-	-
AtSPL1	-	-	-	.	.	.	L	.	Q	.	.	.	E	G	.	.	.	.	.	.	.	.	.	.	.	.	K	.	.	.	.	-	T	N	P	E	P	G	A	N	G	N	-	P	S	D	D	H	-
AtSPL5	-	-	-	.	.	.	.	.	P	.	.	.	E	A	.	.	.	.	.	.	.	.	.	.	.	.	.	.	.	.	.	-	-	-	-	-	-	-	-	-	-	-	-	-	-	-	-	-	-
AtSPL15	-	-	-	.	.	.	Q	.	S	.	.	.	L	E	.	.	.	.	.	.	.	.	.	C	.	.	.	.	.	.	.	P	-	-	-	-	-	-	-	-	-	-	-	-	-	-	-	-	-
AtSPL12	-	-	-	.	.	.	V	.	E	.	.	.	E	G	.	.	.	.	.	.	.	.	.	.	.	.	K	.	.	.	.	-	A	N	P	D	T	I	G	N	G	T	S	M	S	D	D	Q	-
AtSPL7	-	-	-	K	.	.	L	.	P	D	.	.	E	G	.	.	.	.	.	.	K	.	E	R	.	.	N	.	.	K	R	K	P	V	D	-	K	G	G	V	A	A	E	Q	Q	Q	V	L	S
AtSPL2	-	-	-	.	.	.	C	.	S	.	.	.	E	K	.	.	.	.	.	.	.	.	S	D	.	.	A	.	.	.	.	P	-	-	-	-	-	-	-	-	-	-	-	-	-	-	-	-	-
AtSPL13A	-	-	-	.	.	.	A	.	E	.	.	.	E	G	.	.	.	.	.	K	.	.	D	.	.	.	R	.	.	.	.	P	-	-	-	-	-	-	-	-	-	-	-	-	-	-	-	-	-
AtTSPL6	-	-	-	.	.	.	F	.	S	.	.	.	.	G	.	.	.	.	.	.	.	.	.	.	.	.	.	.	.	.	.	-	-	-	-	-	-	-	-	-	-	-	-	-	-	-	-	-	-
AtSPL13B	-	-	-	.	.	.	A	.	E	.	.	.	E	G	.	.	.	.	.	K	.	.	D	.	.	.	R	.	.	.	.	P	-	-	-	-	-	-	-	-	-	-	-	-	-	-	-	-	-
OsSPL1	-	-	-	.	.	.	F	.	Q	.	.	.	E	G	.	K	.	.	.	S	.	.	.	Q	.	.	R	.	.	.	.	-	V	Q	V	Q	A	G	V	D	V	N	S	L	H	E	N	H	-
OsSPL2	-	-	-	.	.	.	L	.	G	.	.	.	E	E	.	.	.	.	.	K	.	.	D	.	.	.	K	.	.	.	.	P	-	-	-	-	-	-	-	-	-	-	-	-	-	-	-	-	-
OsSPL3	-	-	-	.	.	.	G	.	.	.	.	.	Q	K	.	.	.	.	.	.	.	.	H	D	.	.	A	.	.	.	.	P	Q	P	E	A	I	-	-	-	-	-	-	-	-	-	-	-	-
OsSPL4	-	-	-	.	.	.	A	.	S	.	.	.	Q	K	.	.	.	.	.	.	.	.	Y	D	.	.	A	.	.	.	.	P	Q	T	D	V	F	-	-	-	-	-	-	-	-	-	-	-	-
OsSPL5	-	-	-	.	.	.	V	.	.	.	.	.	E	A	.	.	.	.	.	K	.	.	T	E	.	.	R	.	.	.	.	P	T	A	G	G	Q	-	-	-	-	S	S	K	D	S	P	P	P
OsSPL6	-	-	-	.	.	.	P	.	Q	.	.	.	E	G	.	.	.	.	.	.	.	.	.	.	.	.	R	.	.	.	.	-	T	R	P	E	V	A	V	G	G	S	A	F	T	E	D	K	-
OsSPL7	-	-	-	.	.	.	V	.	.	.	.	.	.	A	.	K	.	.	.	.	.	.	.	.	.	.	.	.	.	.	R	S	N	-	-	-	-	-	-	-	-	-	-	-	-	-	-	-	-
OsSPL8	-	-	-	.	.	.	L	.	D	.	.	.	.	A	.	K	.	.	.	K	.	.	.	D	.	.	R	.	.	.	.	S	K	-	-	-	-	-	-	-	-	-	-	-	-	-	-	-	-
OsSPL9	-	-	-	K	.	.	I	.	L	D	.	.	E	D	.	.	.	.	.	.	K	.	E	R	.	.	K	.	.	.	R	K	P	D	S	-	K	G	I	L	E	K	D	I	D	D	Q	L	D
OsSPL10	-	-	-	.	.	.	V	.	T	.	.	.	E	A	.	.	.	.	.	K	.	.	.	E	.	.	R	.	.	.	.	P	A	A	A	A	T	T	A	V	A	A	A	K	D	A	A	A	A
OsSPL11	-	-	-	.	.	.	A	P	S	.	.	.	Q	E	.	.	.	.	.	.	.	.	S	D	.	.	A	.	.	.	.	P	Q	T	D	V	F	-	-	-	-	-	-	-	-	-	-	-	-
OsSPL12	-	-	-	.	.	.	G	.	.	.	.	.	Q	K	.	K	.	.	.	.	.	.	S	D	.	.	A	.	.	.	.	P	Q	Q	E	A	I	-	-	-	-	-	-	-	-	-	-	-	-
OsSPL13	-	-	-	.	.	.	.	.	T	.	.	.	.	A	.	.	.	.	.	.	.	.	.	.	.	.	.	.	.	.	.	S	-	-	-	-	-	-	-	-	-	-	-	-	-	-	-	-	-
OsSPL14	-	-	-	.	.	.	L	.	P	.	.	.	Q	G	.	.	.	.	.	.	.	.	.	.	.	.	.	.	.	.	R	-	-	-	-	-	-	-	-	-	-	-	-	-	-	-	-	-	-
OsSPL15	-	-	-	.	.	.	P	.	S	.	.	.	E	G	.	.	.	.	.	.	.	.	.	.	.	.	R	.	.	.	.	-	T	Q	P	T	D	V	A	S	Q	L	L	L	P	G	N	Q	E
OsSPL16	-	-	-	.	.	.	L	.	Q	.	.	.	E	A	.	.	.	.	.	K	.	.	D	.	.	.	R	.	.	.	.	P	-	-	-	-	-	-	-	-	-	-	-	-	-	-	-	-	-
OsSPL17	H	M	V	.	.	.	Q	.	P	.	.	.	Q	E	.	K	.	.	.	.	.	.	.	.	.	.	.	.	.	.	.	-	-	-	-	-	-	-	-	-	-	-	-	-	-	-	-	-	-
OsSPL18	-	-	-	.	.	.	L	.	G	.	.	.	E	A	.	.	.	.	.	K	.	.	D	.	.	.	R	.	.	.	.	P	-	-	-	-	-	-	-	-	-	-	-	-	-	-	-	-	-
OsSPL19	-	-	-	.	.	.	N	.	.	.	.	.	.	G	.	K	.	.	.	K	.	.	D	.	.	.	R	.	.	.	.	P	-	-	-	-	-	-	-	-	-	-	-	-	-	-	-	-	-
PySPL01	-	-	-	-	-	-	-	-	-	-	-	-	-	-	-	-	-	-	-	-	-	-	-	-	-	-	-	-	-	-	-	-	-	-	-	-	-	-	-	-	-	-	-	-	-	-	-	-	-
PySPL02	-	-	-	-	-	-	-	-	-	-	-	-	-	-	-	-	-	-	-	-	-	-	-	-	-	-	-	-	-	-	-	-	-	-	-	-	-	-	-	-	-	-	-	-	-	-	-	-	-
PySPL03	-	-	-	-	-	-	-	-	-	-	-	-	-	-	-	-	-	-	-	-	-	-	-	-	-	-	-	-	-	-	-	-	-	-	-	-	-	-	-	-	-	-	-	-	-	-	-	-	-
PySPL04	-	-	-	-	-	-	-	-	-	-	-	-	-	-	-	-	-	-	-	-	-	-	-	-	-	-	-	-	-	-	-	-	-	-	-	-	-	-	-	-	-	-	-	-	-	-	-	-	-
PySPL05	-	-	-	-	-	-	-	-	-	-	-	-	-	-	-	-	-	-	-	-	-	-	-	-	-	-	-	-	-	-	-	-	-	-	-	-	-	-	-	-	-	-	-	-	-	-	-	-	-
PySPL06	-	-	-	-	-	-	-	-	-	-	-	-	-	-	-	-	-	-	-	-	-	-	-	-	-	-	-	-	-	-	-	-	-	-	-	-	-	-	-	-	-	-	-	-	-	-	-	-	-
PySPL07	-	-	-	-	-	-	-	-	-	-	-	-	-	-	-	-	-	-	-	-	-	-	-	-	-	-	-	-	-	-	-	-	-	-	-	-	-	-	-	-	-	-	-	-	-	-	-	-	-
PySPL08	-	-	-	-	-	-	-	-	-	-	-	-	-	-	-	-	-	-	-	-	-	-	-	-	-	-	-	-	-	-	-	-	-	-	-	-	-	-	-	-	-	-	-	-	-	-	-	-	-
PySPL09	-	-	-	-	-	-	-	-	-	-	-	-	-	-	-	-	-	-	-	-	-	-	-	-	-	-	-	-	-	-	-	-	-	-	-	-	-	-	-	-	-	-	-	-	-	-	-	-	-
PySPL10	-	-	-	-	-	-	-	-	-	-	-	-	-	-	-	-	-	-	-	-	-	-	-	-	-	-	-	-	-	-	-	-	-	-	-	-	-	-	-	-	-	-	-	-	-	-	-	-	-
PySPL11	-	-	-	-	-	-	-	-	-	-	-	-	-	-	-	-	-	-	-	-	-	-	-	-	-	-	-	-	-	-	-	-	-	-	-	-	-	-	-	-	-	-	-	-	-	-	-	-	-
PySPL12	-	-	-	-	-	-	-	-	-	-	-	-	-	-	-	-	-	-	-	-	-	-	-	-	-	-	-	-	-	-	-	-	-	-	-	-	-	-	-	-	-	-	-	-	-	-	-	-	-
PySPL13	I	N	C	S	S	V	L	D	R	E	Q	L	L	Q	I	L	R	K	I	N	S	L	P	-	-	-	-	-	-	-	L	P	A	D	L	A	A	K	L	P	N	L	G	S	L	N	R	K	A
PySPL14	-	-	-	-	-	-	-	-	-	-	-	-	-	-	-	-	-	-	-	-	-	-	-	-	-	-	-	-	-	-	-	-	-	-	-	-	-	-	-	-	-	-	-	-	-	-	-	-	-
PySPL15	-	-	-	-	-	-	-	-	-	-	-	-	-	-	-	-	-	-	-	-	-	-	-	-	-	-	-	-	-	-	-	-	-	-	-	-	-	-	-	-	-	-	-	-	-	-	-	-	-
PySPL16	-	-	-	-	-	-	-	-	-	-	-	-	-	-	-	-	-	-	-	-	-	-	-	-	-	-	-	-	-	-	-	-	-	-	-	-	-	-	-	-	-	-	-	-	-	-	-	-	-
PySPL17	-	-	-	-	-	-	-	-	-	-	-	-	-	-	-	-	-	-	-	-	-	-	-	-	-	-	-	-	-	-	-	-	-	-	-	-	-	-	-	-	-	-	-	-	-	-	-	-	-
PySPL18	-	-	-	-	-	-	-	-	-	-	-	-	-	-	-	-	-	-	-	-	-	-	-	-	-	-	-	-	-	-	-	-	-	-	-	-	-	-	-	-	-	-	-	-	-	-	-	-	-
PySPL19	-	-	-	-	-	-	-	-	-	-	-	-	-	-	-	-	-	-	-	-	-	-	-	-	-	-	-	-	-	-	-	-	-	-	-	-	-	-	-	-	-	-	-	-	-	-	-	-	-
PySPL20	-	-	-	-	-	-	-	-	-	-	-	-	-	-	-	-	-	-	-	-	-	-	-	-	-	-	-	-	-	-	-	-	-	-	-	-	-	-	-	-	-	-	-	-	-	-	-	-	-
PySPL21	-	-	-	-	-	-	-	-	-	-	-	-	-	-	-	-	-	-	-	-	-	-	-	-	-	-	-	-	-	-	-	-	-	-	-	-	-	-	-	-	-	-	-	-	-	-	-	-	-
PySPL22	-	-	-	-	-	-	-	-	-	-	-	-	-	-	-	-	-	-	-	-	-	-	-	-	-	-	-	-	-	-	-	-	-	-	-	-	-	-	-	-	-	-	-	-	-	-	-	-	-
PySPL23	-	-	-	-	-	-	-	-	-	-	-	-	-	-	-	-	-	-	-	-	-	-	-	-	-	-	-	-	-	-	-	-	-	-	-	-	-	-	-	-	-	-	-	-	-	-	-	-	-
PySPL24	-	-	-	-	-	-	-	-	-	-	-	-	-	-	-	-	-	-	-	-	-	-	-	-	-	-	-	-	-	-	-	-	-	-	-	-	-	-	-	-	-	-	-	-	-	-	-	-	-
PySPL25	-	-	-	-	-	-	-	-	-	-	-	-	-	-	-	-	-	-	-	-	-	-	-	-	-	-	-	-	-	-	-	-	-	-	-	-	-	-	-	-	-	-	-	-	-	-	-	-	-
PySPL26	-	-	-	-	-	-	-	-	-	-	-	-	-	-	-	-	-	-	-	-	-	-	-	-	-	-	-	-	-	-	-	-	-	-	-	-	-	-	-	-	-	-	-	-	-	-	-	-	-
PySPL27	-	-	-	-	-	-	-	-	-	-	-	-	-	-	-	-	-	-	-	-	-	-	-	-	-	-	-	-	-	-	-	-	-	-	-	-	-	-	-	-	-	-	-	-	-	-	-	-	-
PySPL28	-	-	-	-	-	-	-	-	-	-	-	-	-	-	-	-	-	-	-	-	-	-	-	-	-	-	-	-	-	-	-	-	-	-	-	-	-	-	-	-	-	-	-	-	-	-	-	-	-
PySPL29	I	N	C	S	S	V	L	D	R	E	Q	L	H	Q	I	L	S	K	I	N	S	L	P	-	-	-	-	-	-	-	L	P	A	D	L	A	A	K	L	P	N	L	G	S	L	N	R	K	A
PySPL30	-	-	-	-	-	-	-	-	-	-	-	-	-	-	-	-	-	-	-	-	-	-	-	-	-	-	-	-	-	-	-	-	-	-	-	-	-	-	-	-	-	-	-	-	-	-	-	-	-
PySPL31	-	-	-	-	-	-	-	-	-	-	-	-	-	-	-	-	-	-	-	-	-	-	-	-	-	-	-	-	-	-	-	-	-	-	-	-	-	-	-	-	-	-	-	-	-	-	-	-	-
PySPL32	-	-	-	-	-	-	-	-	-	-	-	-	-	-	-	-	-	-	-	-	-	-	-	-	-	-	-	-	-	-	-	-	-	-	-	-	-	-	-	-	-	-	-	-	-	-	-	-	-
AtSPL8	-	-	-	-	-	-	-	-	-	-	-	-	-	-	-	-	-	-	-	-	-	-	-	-	-	-	-	-	-	-	-	-	-	-	-	-	-	-	-	-	-	-	-	-	-	-	-	-	-
AtSPL14	V	G	S	P	A	V	P	D	R	E	Q	L	L	Q	I	L	N	K	I	N	A	L	P	-	-	-	-	-	-	-	L	P	M	D	L	V	S	K	L	N	N	I	G	S	L	A	R	K	N
AtSPL11	-	-	-	-	-	-	-	-	-	-	-	-	-	-	-	-	-	-	-	-	-	-	-	-	-	-	-	-	-	-	-	-	-	-	-	-	-	-	-	-	-	-	-	-	-	-	-	-	-
AtSPL10	-	-	-	-	-	-	-	-	-	-	-	-	-	-	-	-	-	-	-	-	-	-	-	-	-	-	-	-	-	-	-	-	-	-	-	-	-	-	-	-	-	-	-	-	-	-	-	-	-
AtSPL4	-	-	-	-	-	-	-	-	-	-	-	-	-	-	-	-	-	-	-	-	-	-	-	-	-	-	-	-	-	-	-	-	-	-	-	-	-	-	-	-	-	-	-	-	-	-	-	-	-
AtSPL16	N	G	S	P	G	V	P	Q	R	E	Q	L	L	Q	I	L	N	K	I	K	A	L	P	-	-	-	-	-	-	-	L	P	M	N	L	T	S	K	L	N	N	I	G	I	L	A	R	K	N
AtSPL3	-	-	-	-	-	-	-	-	-	-	-	-	-	-	-	-	-	-	-	-	-	-	-	-	-	-	-	-	-	-	-	-	-	-	-	-	-	-	-	-	-	-	-	-	-	-	-	-	-
AtSPL9	-	-	-	-	-	-	-	-	-	-	-	-	-	-	-	-	-	-	-	-	-	-	-	-	-	-	-	-	-	-	-	-	-	-	-	-	-	-	-	-	-	-	-	-	-	-	-	-	-
AtSPL1	-	-	-	S	S	N	Y	L	L	I	T	L	L	K	I	L	S	N	M	H	N	-	-	-	-	-	-	-	-	-	-	-	-	-	-	-	-	-	-	-	-	-	-	-	-	H	T	G	D
AtSPL5	-	-	-	-	-	-	-	-	-	-	-	-	-	-	-	-	-	-	-	-	-	-	-	-	-	-	-	-	-	-	-	-	-	-	-	-	-	-	-	-	-	-	-	-	-	-	-	-	-
AtSPL15	-	-	-	-	-	-	-	-	-	-	-	-	-	-	-	-	-	-	-	-	-	-	-	-	-	-	-	-	-	-	-	-	-	-	-	-	-	-	-	-	-	-	-	-	-	-	-	-	-
AtSPL12	-	-	-	T	S	N	Y	M	L	I	T	L	L	K	I	L	S	N	I	H	S	N	Q	-	-	-	-	-	-	-	-	-	-	-	-	-	-	-	-	-	-	-	-	S	D	Q	T	G	D
AtSPL7	-	-	-	-	-	-	-	-	-	-	-	-	-	-	-	-	-	-	-	-	-	-	-	-	-	-	-	-	-	-	-	-	-	-	-	-	-	-	-	-	-	-	-	-	-	-	-	-	-
AtSPL2	-	-	-	-	-	-	-	-	-	-	-	-	-	-	-	-	-	-	-	-	-	-	-	-	-	-	-	-	-	-	-	-	-	-	-	-	-	-	-	-	-	-	-	-	-	-	-	-	-
AtSPL13A	-	-	-	-	-	-	-	-	-	-	-	-	-	-	-	-	-	-	-	-	-	-	-	-	-	-	-	-	-	-	-	-	-	-	-	-	-	-	-	-	-	-	-	-	-	-	-	-	-
AtTSPL6	-	-	-	-	-	-	-	-	-	-	-	-	-	-	-	-	-	-	-	-	-	-	-	-	-	-	-	-	-	-	-	-	-	-	-	-	-	-	-	-	-	-	-	-	-	-	-	-	-
AtSPL13B	-	-	-	-	-	-	-	-	-	-	-	-	-	-	-	-	-	-	-	-	-	-	-	-	-	-	-	-	-	-	-	-	-	-	-	-	-	-	-	-	-	-	-	-	-	-	-	-	-
OsSPL1	-	-	-	S	L	S	N	T	L	L	L	L	L	K	Q	L	S	G	L	D	S	S	G	P	-	-	-	-	-	-	-	-	-	-	-	-	-	-	-	-	-	-	-	S	E	Q	I	N	G
OsSPL2	-	-	-	-	-	-	-	-	-	-	-	-	-	-	-	-	-	-	-	-	-	-	-	-	-	-	-	-	-	-	-	-	-	-	-	-	-	-	-	-	-	-	-	-	-	-	-	-	-
OsSPL3	-	-	-	-	-	-	-	-	-	-	-	-	-	-	-	-	-	-	-	-	-	-	-	-	-	-	-	-	-	-	-	-	-	-	-	-	-	-	-	-	-	-	-	-	-	-	-	-	-
OsSPL4	-	-	-	-	-	-	-	-	-	-	-	-	-	-	-	-	-	-	-	-	-	-	-	-	-	-	-	-	-	-	-	-	-	-	-	-	-	-	-	-	-	-	-	-	-	-	-	-	-
OsSPL5	-	-	-	-	-	-	-	-	-	-	-	-	-	-	-	-	-	-	-	-	-	-	-	-	-	-	-	-	-	-	-	-	-	-	-	-	-	-	-	-	-	-	-	-	-	-	-	-	-
OsSPL6	-	-	-	I	S	S	Y	L	L	L	G	L	L	G	V	C	A	N	L	N	A	D	N	-	-	-	-	-	-	-	-	-	-	-	-	-	-	-	-	-	-	-	-	A	E	H	L	R	G
OsSPL7	-	-	-	-	-	-	-	-	-	-	-	-	-	-	-	-	-	-	-	-	-	-	-	-	-	-	-	-	-	-	-	-	-	-	-	-	-	-	-	-	-	-	-	-	-	-	-	-	-
OsSPL8	-	-	-	-	-	-	-	-	-	-	-	-	-	-	-	-	-	-	-	-	-	-	-	-	-	-	-	-	-	-	-	-	-	-	-	-	-	-	-	-	-	-	-	-	-	-	-	-	-
OsSPL9	-	-	-	-	-	-	-	-	-	-	-	-	-	-	-	-	-	-	-	-	-	-	-	-	-	-	-	-	-	-	-	-	-	-	-	-	-	-	-	-	-	-	-	-	-	-	-	-	-
OsSPL10	-	-	-	-	-	-	-	-	-	-	-	-	-	-	-	-	-	-	-	-	-	-	-	-	-	-	-	-	-	-	-	-	-	-	-	-	-	-	-	-	-	-	-	-	-	-	-	-	-
OsSPL11	-	-	-	-	-	-	-	-	-	-	-	-	-	-	-	-	-	-	-	-	-	-	-	-	-	-	-	-	-	-	-	-	-	-	-	-	-	-	-	-	-	-	-	-	-	-	-	-	-
OsSPL12	-	-	-	-	-	-	-	-	-	-	-	-	-	-	-	-	-	-	-	-	-	-	-	-	-	-	-	-	-	-	-	-	-	-	-	-	-	-	-	-	-	-	-	-	-	-	-	-	-
OsSPL13	-	-	-	-	-	-	-	-	-	-	-	-	-	-	-	-	-	-	-	-	-	-	-	-	-	-	-	-	-	-	-	-	-	-	-	-	-	-	-	-	-	-	-	-	-	-	-	-	-
OsSPL14	-	-	-	-	-	-	-	-	-	-	-	-	-	-	-	-	-	-	-	-	-	-	-	-	-	-	-	-	-	-	-	-	-	-	-	-	-	-	-	-	-	-	-	-	-	-	-	-	-
OsSPL15	P	S	I	P	P	I	P	D	K	D	N	L	V	Q	I	I	S	K	I	N	S	I	N	N	G	N	S	A	S	K	S	P	P	S	E	A	V	D	L	N	A	S	H	S	Q	Q	Q	D	S
OsSPL16	-	-	-	-	-	-	-	-	-	-	-	-	-	-	-	-	-	-	-	-	-	-	-	-	-	-	-	-	-	-	-	-	-	-	-	-	-	-	-	-	-	-	-	-	-	-	-	-	-
OsSPL17	-	-	-	-	-	-	-	-	-	-	-	-	-	-	-	-	-	-	-	-	-	-	-	-	-	-	-	-	-	-	-	-	-	-	-	-	-	-	-	-	-	-	-	-	-	-	-	-	-
OsSPL18	-	-	-	-	-	-	-	-	-	-	-	-	-	-	-	-	-	-	-	-	-	-	-	-	-	-	-	-	-	-	-	-	-	-	-	-	-	-	-	-	-	-	-	-	-	-	-	-	-
OsSPL19	-	-	-	-	-	-	-	-	-	-	-	-	-	-	-	-	-	-	-	-	-	-	-	-	-	-	-	-	-	-	-	-	-	-	-	-	-	-	-	-	-	-	-	-	-	-	-	-	-
PySPL01	-	-	-	-	-	-	-	-	-	-	-	-	-	-	-	-	-	-	-	-	-	-	-	-	-	-	-	-	-	-	-	-	-	-	-	-	-	-	-	-	-	-	-	-	-	-	-	-	-
PySPL02	-	-	-	-	-	-	-	-	-	-	-	-	K	P	E	S	L	Y	F	T	S	N	-	F	L	S	G	Y	K	G	P	R	-	-	-	-	-	-	-	I	L	Q	F	G	N	-	P	Q	L
PySPL03	-	-	-	-	-	-	-	-	-	-	-	-	-	P	Q	P	G	S	I	L	S	A	R	F	G	R	L	S	S	S	I	Y	-	-	E	N	S	S	R	V	G	S	F	L	M	D	F	T	A
PySPL04	-	-	-	-	-	-	-	-	-	-	-	-	-	P	Q	P	G	S	I	L	S	A	R	F	G	R	L	S	S	S	I	Y	-	-	A	A	E	L	E	A	F	S	W	T	S	L	H	T	Q
PySPL05	-	-	-	-	-	-	-	-	-	-	-	-	-	P	Q	P	G	S	I	L	S	A	R	F	G	R	L	S	S	S	I	Y	-	-	E	N	S	S	R	V	G	S	F	L	M	D	F	T	A
PySPL06	-	-	-	-	-	-	-	-	-	-	-	T	P	S	D	Y	H	G	E	-	-	-	-	-	-	-	-	-	-	-	-	-	-	-	-	-	-	-	-	-	-	-	-	-	-	-	-	-	-
PySPL07	-	-	-	-	-	-	-	-	-	-	-	-	R	N	P	T	R	L	S	S	S	L	F	S	T	D	E	R	Q	Q	M	S	L	V	L	D	-	Q	A	R	S	V	Y	T	R	H	P	S	N
PySPL08	-	-	-	-	-	-	-	-	-	-	-	P	Q	L	D	T	L	N	C	K	P	H	K	L	L	R	S	Y	Q	G	T	G	Y	V	G	T	S	F	A	K	R	T	P	F	V	F	S	D	I
PySPL09	-	-	-	-	-	-	-	-	-	-	-	-	-	-	-	-	-	T	Q	Q	T	N	Q	E	N	H	N	S	Q	V	Q	Q	L	V	E	N	A	R	N	S	S	S	D	N	V	A	R	S	P
PySPL10	-	-	-	-	-	-	-	-	-	-	-	-	S	H	D	S	L	S	R	T	S	S	Q	E	N	G	R	-	-	F	G	Y	-	-	-	-	-	-	L	S	T	P	T	G	R	A	L	S	L
PySPL11	-	-	-	-	-	-	-	-	-	-	-	T	S	S	D	Y	H	G	E	-	-	-	-	-	-	-	-	-	-	-	-	-	-	-	-	-	-	-	-	-	-	-	-	-	-	-	-	-	-
PySPL12	-	-	-	-	-	-	-	-	-	-	-	-	-	-	-	-	-	-	-	-	-	-	-	-	-	-	-	-	-	-	-	-	-	-	-	-	-	-	-	-	-	-	-	-	-	-	-	-	-
PySPL13	R	T	S	A	S	T	V	D	L	L	T	V	L	S	A	T	L	A	A	S	S	P	E	A	L	A	M	L	S	Q	K	S	S	Q	S	S	D	S	-	E	K	T	K	L	T	C	S	D	Q
PySPL14	-	-	-	-	-	-	-	-	-	-	-	-	Q	P	E	P	L	S	R	S	G	S	-	Y	L	P	S	Y	Q	G	T	Q	-	-	-	-	-	-	-	L	L	P	F	S	S	-	S	L	V
PySPL15	-	-	-	-	-	-	-	-	-	-	-	P	Q	V	G	I	H	S	G	R	A	G	R	L	L	Q	S	Y	N	G	S	R	F	Q	D	N	M	L	T	T	A	S	-	F	I	C	Q	E	I
PySPL16	-	-	-	-	-	-	-	-	-	-	-	-	-	P	Q	P	G	S	I	L	S	A	R	F	G	R	L	S	S	S	I	Y	-	-	E	N	S	S	R	V	G	S	F	L	M	D	F	T	A
PySPL17	-	-	-	-	-	-	-	-	-	-	-	-	-	A	T	P	G	S	I	L	S	A	R	F	G	R	L	S	S	S	I	Y	-	-	G	-	-	-	-	-	-	-	-	-	-	-	-	-	-
PySPL18	-	-	-	-	-	-	-	-	-	-	-	-	-	P	Q	P	G	S	I	L	S	A	R	F	G	R	L	S	S	S	I	Y	-	-	E	N	S	S	R	V	G	S	F	L	M	D	F	T	A
PySPL19	-	-	-	-	-	-	-	-	-	-	-	-	-	P	Q	P	G	S	-	V	S	T	R	F	G	R	L	S	S	S	L	F	-	-	E	N	S	N	K	V	G	S	F	L	M	D	F	T	A
PySPL20	-	-	-	-	-	-	-	-	S	I	Q	L	S	S	Q	L	N	D	K	E	E	L	P	E	S	E	G	G	R	-	-	-	-	-	-	-	-	-	-	-	-	-	-	-	-	-	-	-	-
PySPL21	-	-	-	-	-	-	-	-	-	-	-	-	-	-	-	-	-	T	H	Q	T	N	Q	E	N	H	N	S	Q	V	Q	Q	L	V	E	N	A	R	N	S	S	S	D	N	V	A	R	S	P
PySPL22	-	-	-	-	-	-	-	-	S	I	Q	L	S	S	Q	L	N	D	K	E	E	L	P	E	S	E	G	G	R	I	S	T	L	S	S	V	P	D	S	Q	I	V	H	S	D	G	G	A	S
PySPL23	-	-	-	-	-	-	-	-	-	-	-	-	Q	L	E	P	M	S	T	N	L	G	R	F	L	S	S	Y	Q	D	T	R	-	-	-	-	-	-	-	F	L	Q	F	G	S	-	P	Q	V
PySPL24	-	-	-	-	-	-	-	-	-	-	-	-	R	N	P	T	R	L	S	S	S	L	F	G	T	D	E	R	Q	Q	M	S	L	V	L	D	-	Q	A	R	S	V	Y	T	R	H	P	S	N
PySPL25	-	-	-	-	-	-	-	-	-	-	-	P	Q	L	D	T	L	N	C	K	P	H	K	L	L	R	S	Y	Q	G	T	G	Y	V	G	T	S	F	A	K	R	T	P	F	V	F	S	D	I
PySPL26	-	-	-	-	-	-	-	-	-	-	-	-	-	-	-	-	-	T	H	Q	T	N	Q	E	N	H	N	S	Q	V	Q	Q	L	V	E	N	A	R	N	S	S	S	D	N	V	A	R	S	P
PySPL27	-	-	-	-	-	-	-	-	-	-	-	-	S	H	D	S	L	S	R	T	S	S	Q	E	N	G	R	-	-	F	G	Y	-	-	-	-	-	-	L	S	T	P	T	G	R	A	L	S	L
PySPL28	-	-	-	-	-	-	-	-	-	-	-	-	K	P	E	S	L	Y	F	T	S	N	-	F	L	S	G	Y	K	G	P	R	-	-	-	-	-	-	-	I	L	Q	F	S	N	-	P	Q	L
PySPL29	R	T	S	A	S	T	V	D	L	L	T	V	L	S	A	T	L	A	A	S	S	P	E	A	L	A	M	L	S	Q	K	S	S	Q	S	S	D	S	-	E	K	T	K	L	T	C	S	D	Q
PySPL30	-	-	-	-	-	-	-	-	-	-	-	-	Q	P	E	P	L	S	R	S	G	S	-	Y	L	P	S	Y	Q	G	T	Q	-	-	-	-	-	-	-	L	L	P	F	S	S	-	S	L	V
PySPL31	-	-	-	-	-	-	-	-	-	-	-	P	Q	V	G	I	H	S	G	R	A	D	R	L	L	Q	S	Y	N	D	S	R	F	Q	D	N	M	L	T	T	A	S	-	F	I	C	Q	E	I
PySPL32	-	-	-	-	-	-	-	-	-	-	-	-	-	P	Q	P	G	S	-	V	S	M	R	F	G	R	L	S	S	S	L	F	-	-	E	N	S	N	K	V	G	S	F	L	M	D	F	T	A
AtSPL8	-	-	-	-	-	-	-	-	-	-	-	-	-	-	-	-	-	C	H	Q	S	A	S	A	T	Q	D	-	-	-	-	-	-	-	-	-	-	-	T	G	T	G	K	T	T	P	K	S	P
AtSPL14	A	S	-	P	S	T	M	D	L	L	A	V	L	S	T	T	L	G	S	S	S	P	D	A	L	A	I	L	S	Q	G	G	F	G	N	K	D	S	-	E	K	T	K	L	S	S	Y	E	N
AtSPL11	-	-	-	-	-	-	-	-	-	-	-	-	M	N	P	E	R	V	-	-	-	-	-	-	Y	D	R	R	Q	H	T	N	M	L	W	N	-	G	V	S	-	L	N	A	R	S	E	E	M
AtSPL10	-	-	-	-	-	-	-	-	-	-	-	-	L	N	S	E	R	V	-	-	-	-	-	-	F	D	R	R	Q	H	T	S	M	L	W	N	-	G	L	S	-	L	N	T	R	S	E	E	K
AtSPL4	-	-	-	-	-	-	-	-	-	-	-	-	-	-	S	S	G	E	S	T	Y	G	E	G	S	G	R	R	G	I	N	G	Q	V	V	M	Q	N	Q	E	R	S	R	V	E	M	T	L	P
AtSPL16	A	S	S	P	S	T	M	D	L	L	A	A	L	S	A	S	L	G	S	S	A	P	E	A	I	A	F	L	S	Q	G	G	F	G	N	K	E	S	N	D	R	T	K	L	T	S	S	D	H
AtSPL3	-	-	-	-	-	-	-	-	-	-	-	S	T	T	D	-	-	-	-	-	-	-	-	-	-	-	-	-	-	-	-	-	-	-	-	-	-	-	-	-	-	-	-	-	-	-	-	-	-
AtSPL9	-	-	-	-	-	-	-	-	-	-	-	-	Q	P	A	S	L	S	V	L	A	S	R	Y	G	R	I	A	P	S	L	Y	E	N	G	D	A	G	M	N	G	S	F	L	G	N	Q	E	I
AtSPL1	-	-	-	-	-	-	-	H	L	L	K	S	L	V	S	H	A	G	E	Q	L	G	K	N	L	V	E	L	L	L	Q	G	G	G	S	Q	G	S	L	N	I	G	N	-	S	A	L	L	G
AtSPL5	-	-	-	-	-	-	-	-	-	-	-	-	-	-	I	S	G	D	S	-	F	G	E	G	S	G	R	R	G	F	S	G	Q	-	L	I	Q	T	Q	E	R	N	R	V	D	R	K	L	P
AtSPL15	-	-	-	-	-	-	-	-	-	-	-	-	Q	P	T	T	-	A	L	F	T	S	H	Y	S	R	I	A	P	S	L	Y	G	N	P	N	A	A	M	I	K	S	V	L	G	D	P	-	T
AtSPL12	-	-	-	-	-	-	-	H	L	L	K	S	L	V	S	Q	A	G	E	H	I	G	R	N	L	V	G	L	L	Q	G	G	G	G	L	Q	A	S	Q	N	I	G	N	L	S	A	L	L	S
AtSPL7	-	-	-	-	-	-	-	-	I	T	C	S	S	D	Q	R	A	E	E	E	P	S	L	I	F	E	D	R	H	I	T	T	Q	G	S	V	P	F	T	R	S	I	N	A	D	N	F	V	S
AtSPL2	-	-	-	-	-	-	-	-	-	-	-	-	-	N	P	G	R	T	-	-	-	-	-	-	Y	D	G	K	P	Q	V	D	F	V	W	N	-	R	F	A	L	I	H	P	R	S	E	E	K
AtSPL13A	-	-	-	-	-	-	-	-	-	-	-	-	Q	P	E	H	I	G	R	P	A	N	-	F	F	T	G	F	Q	G	S	K	-	-	-	-	-	-	-	L	L	E	F	S	G	G	S	H	V
AtTSPL6	-	-	-	-	-	-	-	-	-	-	-	P	A	F	Y	F	L	P	G	K	R	H	K	L	L	R	T	S	Q	D	-	-	V	V	G	N	K	F	L	E	N	S	S	L	V	L	P	E	S
AtSPL13B	-	-	-	-	-	-	-	-	-	-	-	-	Q	P	E	H	I	G	R	P	A	N	-	F	F	T	G	F	Q	G	S	K	-	-	-	-	-	-	-	L	L	E	F	S	G	G	S	H	V
OsSPL1	-	-	-	-	-	-	-	N	L	V	K	N	L	A	A	L	A	G	T	Q	R	N	Q	-	-	-	D	M	L	K	N	A	N	S	A	A	I	A	S	H	T	G	N	Y	V	A	K	G	N
OsSPL2	-	-	-	-	-	-	-	-	-	-	-	-	Q	P	D	P	L	N	-	-	P	G	N	L	F	A	N	H	H	G	A	A	R	-	-	-	-	-	-	F	T	S	Y	P	Q	I	F	S	T
OsSPL3	-	-	-	-	-	-	-	-	-	-	-	-	S	L	S	S	S	R	L	S	T	L	L	Y	G	D	A	R	Q	Q	A	S	F	L	F	G	-	Q	A	P	Y	G	Q	M	G	S	-	C	A
OsSPL4	-	-	-	-	-	-	-	-	-	-	-	-	S	Y	A	S	A	R	P	P	S	S	L	L	F	D	D	N	R	Q	I	S	F	V	W	N	-	K	A	P	L	S	H	V	R	P	F	A	I
OsSPL5	-	-	-	-	-	-	-	-	-	K	G	T	D	A	S	I	A	S	S	Y	T	S	C	D	H	H	K	A	A	A	S	T	T	T	A	S	G	V	S	C	L	Q	E	L	A	D	H	H	D
OsSPL6	-	-	-	-	-	-	-	G	L	L	R	N	L	G	A	V	A	K	S	L	D	P	K	E	L	C	K	L	L	E	A	C	Q	S	M	Q	D	G	S	N	A	G	T	S	E	T	A	N	A
OsSPL7	-	-	-	-	-	-	-	-	-	-	-	-	A	S	E	A	M	A	R	G	S	A	H	P	H	G	M	P	V	L	G	H	G	F	P	P	Y	G	L	P	T	S	S	A	G	A	L	S	L
OsSPL8	-	-	-	-	-	-	-	-	-	-	-	-	-	-	P	S	D	G	E	H	S	G	E	K	R	R	A	Q	A	N	K	S	A	A	T	K	D	K	A	G	S	S	S	K	N	A	G	I	G
OsSPL9	-	-	-	-	S	E	T	L	E	T	V	L	S	N	K	V	L	D	R	E	T	P	V	G	S	D	D	V	L	S	S	P	T	C	A	Q	P	S	L	Q	I	D	Q	S	K	S	L	V	T
OsSPL10	-	-	-	-	-	-	-	-	-	K	K	P	S	G	G	A	A	T	S	Y	T	G	-	D	N	K	N	V	V	S	M	S	A	A	K	S	P	I	S	S	N	T	S	V	I	S	C	L	P
OsSPL11	-	-	-	-	-	-	-	-	-	-	-	-	A	F	G	S	G	T	L	P	R	S	-	L	F	D	D	R	Q	Q	I	S	F	A	W	D	N	N	A	P	L	N	H	A	N	T	T	S	S
OsSPL12	-	-	-	-	-	-	-	-	-	-	-	-	S	F	G	S	S	R	L	A	T	M	F	Y	-	D	A	R	Q	Q	T	D	I	Y	F	G	-	Q	S	P	F	G	Q	V	R	S	N	A	I
OsSPL13	-	-	-	-	-	-	-	-	-	-	-	-	-	-	A	A	D	T	A	H	-	-	-	-	-	-	-	-	-	-	-	-	-	-	-	-	-	-	-	G	E	N	C	R	H	A	-	-	-
OsSPL14	-	-	-	-	-	-	-	-	-	-	-	-	-	P	Q	T	-	P	-	L	A	S	R	Y	G	R	L	A	A	S	V	G	-	-	E	H	R	-	R	F	R	S	F	T	L	D	F	S	Y
OsSPL15	Q	A	V	P	S	T	M	D	L	L	A	V	L	S	T	A	L	A	T	S	N	P	D	S	N	T	S	Q	S	Q	G	S	S	D	S	S	G	N	-	N	K	S	K	S	Q	S	T	E	P
OsSPL16	-	-	-	-	-	-	-	-	-	-	-	-	Q	P	D	P	M	N	-	-	S	A	S	Y	L	A	S	Q	Q	G	A	R	-	-	-	-	-	-	-	-	-	-	-	-	-	-	F	S	P
OsSPL17	-	-	-	-	-	-	-	-	-	-	-	-	-	P	T	P	G	P	-	L	S	S	R	Y	G	R	L	A	A	S	F	H	-	-	E	E	P	G	R	S	R	S	F	V	V	D	F	S	Y
OsSPL18	-	-	-	-	-	-	-	-	-	-	-	-	Q	A	D	S	M	S	-	-	S	G	S	F	M	T	S	Q	Q	G	T	R	-	-	-	-	-	-	-	-	-	-	-	-	-	-	F	A	S
OsSPL19	-	-	-	-	-	-	-	-	-	-	-	-	Q	H	D	A	L	N	-	-	P	R	S	F	L	P	Y	H	Q	A	N	Q	-	-	-	-	-	-	-	-	-	-	-	-	-	-	F	S	V
PySPL01	-	-	-	-	-	-	-	-	-	-	-	-	-	-	-	-	-	-	-	-	-	-	-	-	-	-	-	-	-	-	-	-	-	-	-	-	-	-	-	-	-	-	-	-	-	-	-	-	-
PySPL02	-	-	-	-	-	-	-	-	-	-	-	-	-	-	-	-	-	-	-	-	-	-	-	-	-	-	-	-	-	-	-	-	-	-	-	-	-	-	-	-	-	-	-	-	-	-	-	-	-
PySPL03	-	-	-	-	-	-	-	-	-	-	-	-	-	-	-	-	-	-	-	-	-	-	-	-	-	-	-	-	-	-	-	-	-	-	-	-	-	-	-	-	-	-	-	-	-	-	-	-	-
PySPL04	-	-	-	-	-	-	-	-	-	-	-	-	-	-	-	-	-	-	-	-	-	-	-	-	-	-	-	-	-	-	-	-	-	-	-	-	-	-	-	-	-	-	-	-	-	-	-	-	-
PySPL05	-	-	-	-	-	-	-	-	-	-	-	-	-	-	-	-	-	-	-	-	-	-	-	-	-	-	-	-	-	-	-	-	-	-	-	-	-	-	-	-	-	-	-	-	-	-	-	-	-
PySPL06	-	-	-	-	-	-	-	-	-	-	-	-	-	-	-	-	-	-	-	-	-	-	-	-	-	-	-	-	-	-	-	-	-	-	-	-	-	-	-	-	-	-	-	-	-	-	-	-	-
PySPL07	-	-	-	-	-	-	-	-	-	-	-	-	-	-	-	-	-	-	-	-	-	-	-	-	-	-	-	-	-	-	-	-	-	-	-	-	-	-	-	-	-	-	-	-	-	-	-	-	-
PySPL08	-	-	-	-	-	-	-	-	-	-	-	-	-	-	-	-	-	-	-	-	-	-	-	-	-	-	-	-	-	-	-	-	-	-	-	-	-	-	-	-	-	-	-	-	-	-	-	-	-
PySPL09	-	-	-	-	-	-	-	-	-	-	-	-	-	-	-	-	-	-	-	-	-	-	-	-	-	-	-	-	-	-	-	-	-	-	-	-	-	-	-	-	-	-	-	-	-	-	-	-	-
PySPL10	-	-	-	-	-	-	-	-	-	-	-	-	-	-	-	-	-	-	-	-	-	-	-	-	-	-	-	-	-	-	-	-	-	-	-	-	-	-	-	-	-	-	-	-	-	-	-	-	-
PySPL11	-	-	-	-	-	-	-	-	-	-	-	-	-	-	-	-	-	-	-	-	-	-	-	-	-	-	-	-	-	-	-	-	-	-	-	-	-	-	-	-	-	-	-	-	-	-	-	-	-
PySPL12	-	-	-	-	-	-	-	-	-	-	-	-	-	-	-	-	-	-	-	-	-	-	-	-	-	-	-	-	-	-	-	-	-	-	-	-	-	-	-	-	-	-	-	-	-	-	-	-	-
PySPL13	E	D	S	D	C	Q	V	Q	E	T	R	V	N	L	P	L	Q	L	F	S	S	S	P	E	N	D	S	P	P	K	L	A	S	S	R	K	Y	F	S	S	D	S	S	N	P	T	E	D	R
PySPL14	-	-	-	-	-	-	-	-	-	-	-	-	-	-	-	-	-	-	-	-	-	-	-	-	-	-	-	-	-	-	-	-	-	-	-	-	-	-	-	-	-	-	-	-	-	-	-	-	-
PySPL15	-	-	-	-	-	-	-	-	-	-	-	-	-	-	-	-	-	-	-	-	-	-	-	-	-	-	-	-	-	-	-	-	-	-	-	-	-	-	-	-	-	-	-	-	-	-	-	-	-
PySPL16	-	-	-	-	-	-	-	-	-	-	-	-	-	-	-	-	-	-	-	-	-	-	-	-	-	-	-	-	-	-	-	-	-	-	-	-	-	-	-	-	-	-	-	-	-	-	-	-	-
PySPL17	-	-	-	-	-	-	-	-	-	-	-	-	-	-	-	-	-	-	-	-	-	-	-	-	-	-	-	-	-	-	-	-	-	-	-	-	-	-	-	-	-	-	-	-	-	-	-	-	-
PySPL18	-	-	-	-	-	-	-	-	-	-	-	-	-	-	-	-	-	-	-	-	-	-	-	-	-	-	-	-	-	-	-	-	-	-	-	-	-	-	-	-	-	-	-	-	-	-	-	-	-
PySPL19	-	-	-	-	-	-	-	-	-	-	-	-	-	-	-	-	-	-	-	-	-	-	-	-	-	-	-	-	-	-	-	-	-	-	-	-	-	-	-	-	-	-	-	-	-	-	-	-	-
PySPL20	-	-	-	-	-	-	-	-	-	-	-	-	-	-	-	-	-	-	-	-	-	-	-	-	-	-	-	-	-	-	-	-	-	-	-	-	-	-	-	-	-	-	-	-	-	-	-	-	-
PySPL21	-	-	-	-	-	-	-	-	-	-	-	-	-	-	-	-	-	-	-	-	-	-	-	-	-	-	-	-	-	-	-	-	-	-	-	-	-	-	-	-	-	-	-	-	-	-	-	-	-
PySPL22	-	-	-	-	-	-	-	-	-	-	-	-	-	-	-	-	-	-	-	-	-	-	-	-	-	-	-	-	-	-	-	-	-	-	-	-	-	-	-	-	-	-	-	-	-	-	-	-	-
PySPL23	-	-	-	-	-	-	-	-	-	-	-	-	-	-	-	-	-	-	-	-	-	-	-	-	-	-	-	-	-	-	-	-	-	-	-	-	-	-	-	-	-	-	-	-	-	-	-	-	-
PySPL24	-	-	-	-	-	-	-	-	-	-	-	-	-	-	-	-	-	-	-	-	-	-	-	-	-	-	-	-	-	-	-	-	-	-	-	-	-	-	-	-	-	-	-	-	-	-	-	-	-
PySPL25	-	-	-	-	-	-	-	-	-	-	-	-	-	-	-	-	-	-	-	-	-	-	-	-	-	-	-	-	-	-	-	-	-	-	-	-	-	-	-	-	-	-	-	-	-	-	-	-	-
PySPL26	-	-	-	-	-	-	-	-	-	-	-	-	-	-	-	-	-	-	-	-	-	-	-	-	-	-	-	-	-	-	-	-	-	-	-	-	-	-	-	-	-	-	-	-	-	-	-	-	-
PySPL27	-	-	-	-	-	-	-	-	-	-	-	-	-	-	-	-	-	-	-	-	-	-	-	-	-	-	-	-	-	-	-	-	-	-	-	-	-	-	-	-	-	-	-	-	-	-	-	-	-
PySPL28	-	-	-	-	-	-	-	-	-	-	-	-	-	-	-	-	-	-	-	-	-	-	-	-	-	-	-	-	-	-	-	-	-	-	-	-	-	-	-	-	-	-	-	-	-	-	-	-	-
PySPL29	E	D	S	D	C	Q	V	Q	E	T	R	V	N	L	P	L	Q	L	F	S	S	S	P	E	N	D	S	P	P	K	L	A	S	S	R	K	Y	F	S	S	D	S	S	N	P	T	E	D	R
PySPL30	-	-	-	-	-	-	-	-	-	-	-	-	-	-	-	-	-	-	-	-	-	-	-	-	-	-	-	-	-	-	-	-	-	-	-	-	-	-	-	-	-	-	-	-	-	-	-	-	-
PySPL31	-	-	-	-	-	-	-	-	-	-	-	-	-	-	-	-	-	-	-	-	-	-	-	-	-	-	-	-	-	-	-	-	-	-	-	-	-	-	-	-	-	-	-	-	-	-	-	-	-
PySPL32	-	-	-	-	-	-	-	-	-	-	-	-	-	-	-	-	-	-	-	-	-	-	-	-	-	-	-	-	-	-	-	-	-	-	-	-	-	-	-	-	-	-	-	-	-	-	-	-	-
AtSPL8	-	-	-	-	-	-	-	-	-	-	-	-	-	-	-	-	-	-	-	-	-	-	-	-	-	-	-	-	-	-	-	-	-	-	-	-	-	-	-	-	-	-	-	-	-	-	-	-	-
AtSPL14	Q	D	S	D	S	R	G	Q	D	T	R	S	S	L	S	L	Q	L	F	T	S	S	P	E	D	E	S	R	P	T	V	A	S	S	R	K	Y	Y	S	S	A	S	S	N	P	V	E	D	R
AtSPL11	-	-	-	-	-	-	-	-	-	-	-	-	-	-	-	-	-	-	-	-	-	-	-	-	-	-	-	-	-	-	-	-	-	-	-	-	-	-	-	-	-	-	-	-	-	-	-	-	-
AtSPL10	-	-	-	-	-	-	-	-	-	-	-	-	-	-	-	-	-	-	-	-	-	-	-	-	-	-	-	-	-	-	-	-	-	-	-	-	-	-	-	-	-	-	-	-	-	-	-	-	-
AtSPL4	-	-	-	-	-	-	-	-	-	-	-	-	-	-	-	-	-	-	-	-	-	-	-	-	-	-	-	-	-	-	-	-	-	-	-	-	-	-	-	-	-	-	-	-	-	-	-	-	-
AtSPL16	Q	Y	S	D	S	R	G	Q	D	T	R	S	S	L	S	L	Q	L	F	T	S	S	P	E	E	E	S	R	P	K	V	A	S	S	T	K	Y	Y	S	S	A	S	S	N	P	V	E	D	R
AtSPL3	-	-	-	-	-	-	-	-	-	-	-	-	-	-	-	-	-	-	-	-	-	-	-	-	-	-	-	-	-	-	-	-	-	-	-	-	-	-	-	-	-	-	-	-	-	-	-	-	-
AtSPL9	-	-	-	-	-	-	-	-	-	-	-	-	-	-	-	-	-	-	-	-	-	-	-	-	-	-	-	-	-	-	-	-	-	-	-	-	-	-	-	-	-	-	-	-	-	-	-	-	-
AtSPL1	-	G	T	A	T	E	-	-	-	-	N	R	S	E	K	-	-	-	-	-	-	-	-	-	Q	V	K	M	N	D	F	D	L	N	D	I	Y	I	D	S	D	D	-	T	D	V	E	R	S
AtSPL5	-	-	-	-	-	-	-	-	-	-	-	-	-	-	-	-	-	-	-	-	-	-	-	-	-	-	-	-	-	-	-	-	-	-	-	-	-	-	-	-	-	-	-	-	-	-	-	-	-
AtSPL15	-	-	-	-	-	-	-	-	-	-	-	-	-	-	-	-	-	-	-	-	-	-	-	-	-	-	-	-	-	-	-	-	-	-	-	-	-	-	-	-	-	-	-	-	-	-	-	-	-
AtSPL12	A	N	S	A	Q	E	R	V	A	P	D	R	S	E	K	-	-	-	-	-	-	-	-	-	Q	V	K	V	N	D	F	D	L	N	D	I	Y	I	D	S	D	D	T	T	D	I	E	R	S
AtSPL7	-	-	-	-	-	-	-	-	-	-	-	-	-	-	-	-	-	-	-	-	-	-	-	-	-	-	-	-	-	-	-	-	-	-	-	-	-	-	-	-	-	-	-	-	-	-	-	-	-
AtSPL2	-	-	-	-	-	-	-	-	-	-	-	-	-	-	-	-	-	-	-	-	-	-	-	-	-	-	-	-	-	-	-	-	-	-	-	-	-	-	-	-	-	-	-	-	-	-	-	-	-
AtSPL13A	-	-	-	-	-	-	-	-	-	-	-	-	-	-	-	-	-	-	-	-	-	-	-	-	-	-	-	-	-	-	-	-	-	-	-	-	-	-	-	-	-	-	-	-	-	-	-	-	-
AtTSPL6	-	-	-	-	-	-	-	-	-	-	-	-	-	-	-	-	-	-	-	-	-	-	-	-	-	-	-	-	-	-	-	-	-	-	-	-	-	-	-	-	-	-	-	-	-	-	-	-	-
AtSPL13B	-	-	-	-	-	-	-	-	-	-	-	-	-	-	-	-	-	-	-	-	-	-	-	-	-	-	-	-	-	-	-	-	-	-	-	-	-	-	-	-	-	-	-	-	-	-	-	-	-
OsSPL1	V	G	T	E	S	T	A	E	E	P	T	V	E	R	R	-	-	-	-	-	-	-	-	-	-	-	-	V	Q	N	F	D	L	N	D	A	Y	V	E	G	D	E	-	-	-	-	-	-	-
OsSPL2	-	-	-	-	-	-	-	-	-	-	-	-	-	-	-	-	-	-	-	-	-	-	-	-	-	-	-	-	-	-	-	-	-	-	-	-	-	-	-	-	-	-	-	-	-	-	-	-	-
OsSPL3	-	-	-	-	-	-	-	-	-	-	-	-	-	-	-	-	-	-	-	-	-	-	-	-	-	-	-	-	-	-	-	-	-	-	-	-	-	-	-	-	-	-	-	-	-	-	-	-	-
OsSPL4	-	-	-	-	-	-	-	-	-	-	-	-	-	-	-	-	-	-	-	-	-	-	-	-	-	-	-	-	-	-	-	-	-	-	-	-	-	-	-	-	-	-	-	-	-	-	-	-	-
OsSPL5	-	-	-	-	-	-	-	-	-	-	-	-	-	-	-	-	-	-	-	-	-	-	-	-	-	-	-	-	-	-	-	-	-	-	-	-	-	-	-	-	-	-	-	-	-	-	-	-	-
OsSPL6	C	G	L	A	S	S	S	V	V	P	V	Q	S	K	S	P	T	V	A	T	P	D	P	P	A	C	K	F	K	D	F	D	L	N	D	T	Y	G	G	M	E	G	F	E	D	G	Y	E	G
OsSPL7	-	-	-	-	-	-	-	-	-	-	-	-	-	-	-	-	-	-	-	-	-	-	-	-	-	-	-	-	-	-	-	-	-	-	-	-	-	-	-	-	-	-	-	-	-	-	-	-	-
OsSPL8	-	-	-	-	-	-	-	-	-	-	-	-	-	-	-	-	-	-	-	-	-	-	-	-	-	-	-	-	-	-	-	-	-	-	-	-	-	-	-	-	-	-	-	-	-	-	-	-	-
OsSPL9	-	-	-	-	-	-	-	-	-	-	-	-	-	-	-	-	-	-	-	-	-	-	-	-	-	-	-	-	-	-	-	-	-	-	-	-	-	-	-	-	-	-	-	-	-	-	-	-	-
OsSPL10	-	-	-	-	-	-	-	-	-	-	-	-	-	-	-	-	-	-	-	-	-	-	-	-	-	-	-	-	-	-	-	-	-	-	-	-	-	-	-	-	-	-	-	-	-	-	-	-	-
OsSPL11	-	-	-	-	-	-	-	-	-	-	-	-	-	-	-	-	-	-	-	-	-	-	-	-	-	-	-	-	-	-	-	-	-	-	-	-	-	-	-	-	-	-	-	-	-	-	-	-	-
OsSPL12	-	-	-	-	-	-	-	-	-	-	-	-	-	-	-	-	-	-	-	-	-	-	-	-	-	-	-	-	-	-	-	-	-	-	-	-	-	-	-	-	-	-	-	-	-	-	-	-	-
OsSPL13	-	-	-	-	-	-	-	-	-	-	-	-	-	-	-	-	-	-	-	-	-	-	-	-	-	-	-	-	-	-	-	-	-	-	-	-	-	-	-	-	-	-	-	-	-	-	-	-	-
OsSPL14	-	-	-	-	-	-	-	-	-	-	-	-	-	-	-	-	-	-	-	-	-	-	-	-	-	-	-	-	-	-	-	-	-	-	-	-	-	-	-	-	-	-	-	-	-	-	-	-	-
OsSPL15	M	Y	K	Q	P	D	-	Q	E	T	P	P	Y	L	S	L	R	L	F	G	-	S	T	E	E	D	V	P	C	K	M	D	T	A	N	K	Y	L	S	S	E	S	S	N	P	L	D	E	R
OsSPL16	-	-	-	-	-	-	-	-	-	-	-	-	-	-	-	-	-	-	-	-	-	-	-	-	-	-	-	-	-	-	-	-	-	-	-	-	-	-	-	-	-	-	-	-	-	-	-	-	-
OsSPL17	-	-	-	-	-	-	-	-	-	-	-	-	-	-	-	-	-	-	-	-	-	-	-	-	-	-	-	-	-	-	-	-	-	-	-	-	-	-	-	-	-	-	-	-	-	-	-	-	-
OsSPL18	-	-	-	-	-	-	-	-	-	-	-	-	-	-	-	-	-	-	-	-	-	-	-	-	-	-	-	-	-	-	-	-	-	-	-	-	-	-	-	-	-	-	-	-	-	-	-	-	-
OsSPL19	-	-	-	-	-	-	-	-	-	-	-	-	-	-	-	-	-	-	-	-	-	-	-	-	-	-	-	-	-	-	-	-	-	-	-	-	-	-	-	-	-	-	-	-	-	-	-	-	-
PySPL01	-	-	-	-	-	-	-	-	-	-	-	-	-	-	-	-	-	-	-	-	-	-	-	-	-	-	-	-	-	-	-	-	-	-	-	-	-	-	-	-	-	-	-	-	-	-	-	-	-
PySPL02	-	-	-	-	-	-	-	-	-	-	-	-	-	-	-	-	-	-	-	-	-	-	-	-	-	-	-	-	-	-	-	-	-	-	-	-	-	-	-	-	-	-	-	-	-	-	-	-	-
PySPL03	-	-	-	-	-	-	-	-	-	-	-	-	-	-	-	-	-	-	-	-	-	-	-	-	-	-	-	-	-	-	-	-	-	-	-	-	-	-	-	-	-	-	-	-	-	-	-	-	-
PySPL04	-	-	-	-	-	-	-	-	-	-	-	-	-	-	-	-	-	-	-	-	-	-	-	-	-	-	-	-	-	-	-	-	-	-	-	-	-	-	-	-	-	-	-	-	-	-	-	-	-
PySPL05	-	-	-	-	-	-	-	-	-	-	-	-	-	-	-	-	-	-	-	-	-	-	-	-	-	-	-	-	-	-	-	-	-	-	-	-	-	-	-	-	-	-	-	-	-	-	-	-	-
PySPL06	-	-	-	-	-	-	-	-	-	-	-	-	-	-	-	-	-	-	-	-	-	-	-	-	-	-	-	-	-	-	-	-	-	-	-	-	-	-	-	-	-	-	-	-	-	-	-	-	-
PySPL07	-	-	-	-	-	-	-	-	-	-	-	-	-	-	-	-	-	-	-	-	-	-	-	-	-	-	-	-	-	-	-	-	-	-	-	-	-	-	-	-	-	-	-	-	-	-	-	-	-
PySPL08	-	-	-	-	-	-	-	-	-	-	-	-	-	-	-	-	-	-	-	-	-	-	-	-	-	-	-	-	-	-	-	-	-	-	-	-	-	-	-	-	-	-	-	-	-	-	-	-	-
PySPL09	-	-	-	-	-	-	-	-	-	-	-	-	-	-	-	-	-	-	-	-	-	-	-	-	-	-	-	-	-	-	-	-	-	-	-	-	-	-	-	-	-	-	-	-	-	-	-	-	-
PySPL10	-	-	-	-	-	-	-	-	-	-	-	-	-	-	-	-	-	-	-	-	-	-	-	-	-	-	-	-	-	-	-	-	-	-	-	-	-	-	-	-	-	-	-	-	-	-	-	-	-
PySPL11	-	-	-	-	-	-	-	-	-	-	-	-	-	-	-	-	-	-	-	-	-	-	-	-	-	-	-	-	-	-	-	-	-	-	-	-	-	-	-	-	-	-	-	-	-	-	-	-	-
PySPL12	-	-	-	-	-	-	-	-	-	-	-	-	-	-	-	-	-	-	-	-	-	-	-	-	-	-	-	-	-	-	-	-	-	-	-	-	-	-	-	-	-	-	-	-	-	-	-	-	-
PySPL13	E	V	N	A	N	P	D	S	S	R	T	R	G	C	N	M	P	F	D	L	F	R	G	S	N	R	G	A	D	A	S	S	-	I	Q	S	F	P	H	Q	A	G	Y	T	S	S	G	S	D
PySPL14	-	-	-	-	-	-	-	-	-	-	-	-	-	-	-	-	-	-	-	-	-	-	-	-	-	-	-	-	-	-	-	-	-	-	-	-	-	-	-	-	-	-	-	-	-	-	-	-	-
PySPL15	-	-	-	-	-	-	-	-	-	-	-	-	-	-	-	-	-	-	-	-	-	-	-	-	-	-	-	-	-	-	-	-	-	-	-	-	-	-	-	-	-	-	-	-	-	-	-	-	-
PySPL16	-	-	-	-	-	-	-	-	-	-	-	-	-	-	-	-	-	-	-	-	-	-	-	-	-	-	-	-	-	-	-	-	-	-	-	-	-	-	-	-	-	-	-	-	-	-	-	-	-
PySPL17	-	-	-	-	-	-	-	-	-	-	-	-	-	-	-	-	-	-	-	-	-	-	-	-	-	-	-	-	-	-	-	-	-	-	-	-	-	-	-	-	-	-	-	-	-	-	-	-	-
PySPL18	-	-	-	-	-	-	-	-	-	-	-	-	-	-	-	-	-	-	-	-	-	-	-	-	-	-	-	-	-	-	-	-	-	-	-	-	-	-	-	-	-	-	-	-	-	-	-	-	-
PySPL19	-	-	-	-	-	-	-	-	-	-	-	-	-	-	-	-	-	-	-	-	-	-	-	-	-	-	-	-	-	-	-	-	-	-	-	-	-	-	-	-	-	-	-	-	-	-	-	-	-
PySPL20	-	-	-	-	-	-	-	-	-	-	-	-	-	-	-	-	-	-	-	-	-	-	-	-	-	-	-	-	-	-	-	-	-	-	-	-	-	-	-	-	-	-	-	-	-	-	-	-	-
PySPL21	-	-	-	-	-	-	-	-	-	-	-	-	-	-	-	-	-	-	-	-	-	-	-	-	-	-	-	-	-	-	-	-	-	-	-	-	-	-	-	-	-	-	-	-	-	-	-	-	-
PySPL22	-	-	-	-	-	-	-	-	-	-	-	-	-	-	-	-	-	-	-	-	-	-	-	-	-	-	-	-	-	-	-	-	-	-	-	-	-	-	-	-	-	-	-	-	-	-	-	-	-
PySPL23	-	-	-	-	-	-	-	-	-	-	-	-	-	-	-	-	-	-	-	-	-	-	-	-	-	-	-	-	-	-	-	-	-	-	-	-	-	-	-	-	-	-	-	-	-	-	-	-	-
PySPL24	-	-	-	-	-	-	-	-	-	-	-	-	-	-	-	-	-	-	-	-	-	-	-	-	-	-	-	-	-	-	-	-	-	-	-	-	-	-	-	-	-	-	-	-	-	-	-	-	-
PySPL25	-	-	-	-	-	-	-	-	-	-	-	-	-	-	-	-	-	-	-	-	-	-	-	-	-	-	-	-	-	-	-	-	-	-	-	-	-	-	-	-	-	-	-	-	-	-	-	-	-
PySPL26	-	-	-	-	-	-	-	-	-	-	-	-	-	-	-	-	-	-	-	-	-	-	-	-	-	-	-	-	-	-	-	-	-	-	-	-	-	-	-	-	-	-	-	-	-	-	-	-	-
PySPL27	-	-	-	-	-	-	-	-	-	-	-	-	-	-	-	-	-	-	-	-	-	-	-	-	-	-	-	-	-	-	-	-	-	-	-	-	-	-	-	-	-	-	-	-	-	-	-	-	-
PySPL28	-	-	-	-	-	-	-	-	-	-	-	-	-	-	-	-	-	-	-	-	-	-	-	-	-	-	-	-	-	-	-	-	-	-	-	-	-	-	-	-	-	-	-	-	-	-	-	-	-
PySPL29	E	V	N	A	N	P	D	S	S	R	T	R	G	C	N	M	P	F	D	L	F	R	G	S	N	R	G	A	D	A	S	S	-	I	Q	S	F	P	H	Q	A	G	Y	T	S	S	G	S	D
PySPL30	-	-	-	-	-	-	-	-	-	-	-	-	-	-	-	-	-	-	-	-	-	-	-	-	-	-	-	-	-	-	-	-	-	-	-	-	-	-	-	-	-	-	-	-	-	-	-	-	-
PySPL31	-	-	-	-	-	-	-	-	-	-	-	-	-	-	-	-	-	-	-	-	-	-	-	-	-	-	-	-	-	-	-	-	-	-	-	-	-	-	-	-	-	-	-	-	-	-	-	-	-
PySPL32	-	-	-	-	-	-	-	-	-	-	-	-	-	-	-	-	-	-	-	-	-	-	-	-	-	-	-	-	-	-	-	-	-	-	-	-	-	-	-	-	-	-	-	-	-	-	-	-	-
AtSPL8	-	-	-	-	-	-	-	-	-	-	-	-	-	-	-	-	-	-	-	-	-	-	-	-	-	-	-	-	-	-	-	-	-	-	-	-	-	-	-	-	-	-	-	-	-	-	-	-	-
AtSPL14	-	-	N	H	K	N	S	-	-	S	P	R	T	G	C	L	P	L	E	L	F	G	A	S	N	R	G	A	-	A	D	P	N	F	K	G	F	G	Q	Q	S	G	Y	A	S	S	G	S	D
AtSPL11	-	-	-	-	-	-	-	-	-	-	-	-	-	-	-	-	-	-	-	-	-	-	-	-	-	-	-	-	-	-	-	-	-	-	-	-	-	-	-	-	-	-	-	-	-	-	-	-	-
AtSPL10	-	-	-	-	-	-	-	-	-	-	-	-	-	-	-	-	-	-	-	-	-	-	-	-	-	-	-	-	-	-	-	-	-	-	-	-	-	-	-	-	-	-	-	-	-	-	-	-	-
AtSPL4	-	-	-	-	-	-	-	-	-	-	-	-	-	-	-	-	-	-	-	-	-	-	-	-	-	-	-	-	-	-	-	-	-	-	-	-	-	-	-	-	-	-	-	-	-	-	-	-	-
AtSPL16	-	-	N	Y	K	D	T	S	T	S	P	R	T	S	C	L	P	L	E	L	F	G	A	S	N	R	G	A	T	A	N	P	N	Y	N	V	L	R	H	Q	S	G	Y	A	S	S	G	S	D
AtSPL3	-	-	-	-	-	-	-	-	-	-	-	-	-	-	-	-	-	-	-	-	-	-	-	-	-	-	-	-	-	-	-	-	-	-	-	-	-	-	-	-	-	-	-	-	-	-	-	-	-
AtSPL9	-	-	-	-	-	-	-	-	-	-	-	-	-	-	-	-	-	-	-	-	-	-	-	-	-	-	-	-	-	-	-	-	-	-	-	-	-	-	-	-	-	-	-	-	-	-	-	-	-
AtSPL1	-	-	-	-	-	-	-	-	-	-	-	-	-	-	-	-	-	-	-	-	-	-	-	Y	P	S	W	I	H	Q	S	-	-	-	S	P	P	Q	T	S	R	-	N	S	D	S	A	S	D
AtSPL5	-	-	-	-	-	-	-	-	-	-	-	-	-	-	-	-	-	-	-	-	-	-	-	-	-	-	-	-	-	-	-	-	-	-	-	-	-	-	-	-	-	-	-	-	-	-	-	-	-
AtSPL15	-	-	-	-	-	-	-	-	-	-	-	-	-	-	-	-	-	-	-	-	-	-	-	-	-	-	-	-	-	-	-	-	-	-	-	-	-	-	-	-	-	-	-	-	-	-	-	-	-
AtSPL12	-	-	-	-	-	-	-	-	-	-	-	-	-	-	-	-	-	-	-	-	-	-	-	Y	H	Q	D	S	R	Q	S	-	-	-	S	P	P	Q	T	S	R	R	N	S	D	S	A	S	D
AtSPL7	-	-	-	-	-	-	-	-	-	-	-	-	-	-	-	-	-	-	-	-	-	-	-	-	-	-	-	-	-	-	-	-	-	-	-	-	-	-	-	-	-	-	-	-	-	-	-	-	-
AtSPL2	-	-	-	-	-	-	-	-	-	-	-	-	-	-	-	-	-	-	-	-	-	-	-	-	-	-	-	-	-	-	-	-	-	-	-	-	-	-	-	-	-	-	-	-	-	-	-	-	-
AtSPL13A	-	-	-	-	-	-	-	-	-	-	-	-	-	-	-	-	-	-	-	-	-	-	-	-	-	-	-	-	-	-	-	-	-	-	-	-	-	-	-	-	-	-	-	-	-	-	-	-	-
AtTSPL6	-	-	-	-	-	-	-	-	-	-	-	-	-	-	-	-	-	-	-	-	-	-	-	-	-	-	-	-	-	-	-	-	-	-	-	-	-	-	-	-	-	-	-	-	-	-	-	-	-
AtSPL13B	-	-	-	-	-	-	-	-	-	-	-	-	-	-	-	-	-	-	-	-	-	-	-	-	-	-	-	-	-	-	-	-	-	-	-	-	-	-	-	-	-	-	-	-	-	-	-	-	-
OsSPL1	-	-	-	-	-	-	-	-	-	-	-	-	-	-	-	-	-	-	-	-	-	-	-	-	-	-	-	-	-	-	-	-	-	-	-	-	-	-	-	-	-	-	-	-	-	-	-	-	-
OsSPL2	-	-	-	-	-	-	-	-	-	-	-	-	-	-	-	-	-	-	-	-	-	-	-	-	-	-	-	-	-	-	-	-	-	-	-	-	-	-	-	-	-	-	-	-	-	-	-	-	-
OsSPL3	-	-	-	-	-	-	-	-	-	-	-	-	-	-	-	-	-	-	-	-	-	-	-	-	-	-	-	-	-	-	-	-	-	-	-	-	-	-	-	-	-	-	-	-	-	-	-	-	-
OsSPL4	-	-	-	-	-	-	-	-	-	-	-	-	-	-	-	-	-	-	-	-	-	-	-	-	-	-	-	-	-	-	-	-	-	-	-	-	-	-	-	-	-	-	-	-	-	-	-	-	-
OsSPL5	-	-	-	-	-	-	-	-	-	-	-	-	-	-	-	-	-	-	-	-	-	-	-	-	-	-	-	-	-	-	-	-	-	-	-	-	-	-	-	-	-	-	-	-	-	-	-	-	-
OsSPL6	-	-	-	-	-	-	-	-	-	-	-	-	-	-	-	-	-	-	-	-	-	-	-	C	P	S	W	M	H	Q	D	S	T	Q	S	P	P	Q	T	S	G	-	N	S	D	S	T	S	A
OsSPL7	-	-	-	-	-	-	-	-	-	-	-	-	-	-	-	-	-	-	-	-	-	-	-	-	-	-	-	-	-	-	-	-	-	-	-	-	-	-	-	-	-	-	-	-	-	-	-	-	-
OsSPL8	-	-	-	-	-	-	-	-	-	-	-	-	-	-	-	-	-	-	-	-	-	-	-	-	-	-	-	-	-	-	-	-	-	-	-	-	-	-	-	-	-	-	-	-	-	-	-	-	-
OsSPL9	-	-	-	-	-	-	-	-	-	-	-	-	-	-	-	-	-	-	-	-	-	-	-	-	-	-	-	-	-	-	-	-	-	-	-	-	-	-	-	-	-	-	-	-	-	-	-	-	-
OsSPL10	-	-	-	-	-	-	-	-	-	-	-	-	-	-	-	-	-	-	-	-	-	-	-	-	-	-	-	-	-	-	-	-	-	-	-	-	-	-	-	-	-	-	-	-	-	-	-	-	-
OsSPL11	-	-	-	-	-	-	-	-	-	-	-	-	-	-	-	-	-	-	-	-	-	-	-	-	-	-	-	-	-	-	-	-	-	-	-	-	-	-	-	-	-	-	-	-	-	-	-	-	-
OsSPL12	-	-	-	-	-	-	-	-	-	-	-	-	-	-	-	-	-	-	-	-	-	-	-	-	-	-	-	-	-	-	-	-	-	-	-	-	-	-	-	-	-	-	-	-	-	-	-	-	-
OsSPL13	-	-	-	-	-	-	-	-	-	-	-	-	-	-	-	-	-	-	-	-	-	-	-	-	-	-	-	-	-	-	-	-	-	-	-	-	-	-	-	-	-	-	-	-	-	-	-	-	-
OsSPL14	-	-	-	-	-	-	-	-	-	-	-	-	-	-	-	-	-	-	-	-	-	-	-	-	-	-	-	-	-	-	-	-	-	-	-	-	-	-	-	-	-	-	-	-	-	-	-	-	-
OsSPL15	D	I	A	T	V	E	V	S	T	S	R	A	W	R	A	P	P	L	E	L	F	K	D	S	E	R	P	I	E	N	G	S	P	P	N	P	A	Y	Q	S	C	Y	T	S	T	S	C	S	D
OsSPL16	-	-	-	-	-	-	-	-	-	-	-	-	-	-	-	-	-	-	-	-	-	-	-	-	-	-	-	-	-	-	-	-	-	-	-	-	-	-	-	-	-	-	-	-	-	-	-	-	-
OsSPL17	-	-	-	-	-	-	-	-	-	-	-	-	-	-	-	-	-	-	-	-	-	-	-	-	-	-	-	-	-	-	-	-	-	-	-	-	-	-	-	-	-	-	-	-	-	-	-	-	-
OsSPL18	-	-	-	-	-	-	-	-	-	-	-	-	-	-	-	-	-	-	-	-	-	-	-	-	-	-	-	-	-	-	-	-	-	-	-	-	-	-	-	-	-	-	-	-	-	-	-	-	-
OsSPL19	-	-	-	-	-	-	-	-	-	-	-	-	-	-	-	-	-	-	-	-	-	-	-	-	-	-	-	-	-	-	-	-	-	-	-	-	-	-	-	-	-	-	-	-	-	-	-	-	-
PySPL01	-	-	-	-	-	-	-	-	-	-	-	-	-	-	-	-	-	-	-	-	-	-	-	-	-	-	-	-	-	-	-	-	-	-	-	-	-	-	-	-	-	-	-	-	-	-	-	-	-
PySPL02	-	-	-	-	-	-	-	-	-	-	-	-	-	-	-	-	-	-	-	-	-	-	-	-	-	-	-	-	-	-	-	-	-	-	-	-	-	-	-	-	-	-	-	-	-	-	-	-	-
PySPL03	-	-	-	-	-	-	-	-	-	-	-	-	-	-	-	-	-	-	-	-	-	-	-	-	-	-	-	-	-	-	-	-	-	-	-	-	-	-	-	-	-	-	-	-	-	-	-	-	-
PySPL04	-	-	-	-	-	-	-	-	-	-	-	-	-	-	-	-	-	-	-	-	-	-	-	-	-	-	-	-	-	-	-	-	-	-	-	-	-	-	-	-	-	-	-	-	-	-	-	-	-
PySPL05	-	-	-	-	-	-	-	-	-	-	-	-	-	-	-	-	-	-	-	-	-	-	-	-	-	-	-	-	-	-	-	-	-	-	-	-	-	-	-	-	-	-	-	-	-	-	-	-	-
PySPL06	-	-	-	-	-	-	-	-	-	-	-	-	-	-	-	-	-	-	-	-	-	-	-	-	-	-	-	-	-	-	-	-	-	-	-	-	-	-	-	-	-	-	-	-	-	-	-	-	-
PySPL07	-	-	-	-	-	-	-	-	-	-	-	-	-	-	-	-	-	-	-	-	-	-	-	-	-	-	-	-	-	-	-	-	-	-	-	-	-	-	-	-	-	-	-	-	-	-	-	-	-
PySPL08	M	L	P	K	S	V	L	G	K	Q	H	A	P	-	-	-	-	-	-	-	-	-	-	G	-	-	I	P	S	S	G	N	E	Y	S	-	-	-	-	-	-	-	-	-	-	-	-	-	-
PySPL09	-	-	-	-	-	-	-	-	-	-	-	-	-	-	-	-	-	-	-	-	-	-	-	-	-	-	-	-	-	-	-	-	-	-	-	-	-	-	-	-	-	-	-	-	-	-	-	-	-
PySPL10	-	-	-	-	-	-	-	-	-	-	-	-	-	-	-	-	-	-	-	-	-	-	-	-	-	-	-	-	-	-	-	-	-	-	-	-	-	-	-	-	-	-	-	-	-	-	-	-	-
PySPL11	-	-	-	-	-	-	-	-	-	-	-	-	-	-	-	-	-	-	-	-	-	-	-	-	-	-	-	-	-	-	-	-	-	-	-	-	-	-	-	-	-	-	-	-	-	-	-	-	-
PySPL12	-	-	-	-	-	-	-	-	-	-	-	-	-	-	-	-	-	-	-	-	-	-	-	-	-	-	-	-	-	-	-	-	-	-	-	-	-	-	-	-	-	-	-	-	-	-	-	-	-
PySPL13	T	L	R	T	Q	I	Y	N	W	L	S	N	S	P	S	E	M	E	S	Y	I	R	P	G	C	V	V	L	S	V	Y	V	S	M	S	S	A	A	W	E	Q	F	E	G	N	L	V	Q	R
PySPL14	-	-	-	-	-	-	-	-	-	-	-	-	-	-	-	-	-	-	-	-	-	-	-	-	-	-	-	-	-	-	-	-	-	-	-	-	-	-	-	-	-	-	-	-	-	-	-	-	-
PySPL15	V	F	P	S	Y	D	I	G	K	R	Y	P	P	F	H	D	N	G	T	N	P	L	T	G	N	I	I	I	E	N	G	S	Q	Y	S	H	D	M	R	G	L	N	S	G	S	H	S	M	F
PySPL16	-	-	-	-	-	-	-	-	-	-	-	-	-	-	-	-	-	-	-	-	-	-	-	-	-	-	-	-	-	-	-	-	-	-	-	-	-	-	-	-	-	-	-	-	-	-	-	-	-
PySPL17	-	-	-	-	-	-	-	-	-	-	-	-	-	-	-	-	-	-	-	-	-	-	-	-	-	-	-	-	-	-	-	-	-	-	-	-	-	-	-	-	-	-	-	-	-	-	-	-	-
PySPL18	-	-	-	-	-	-	-	-	-	-	-	-	-	-	-	-	-	-	-	-	-	-	-	-	-	-	-	-	-	-	-	-	-	-	-	-	-	-	-	-	-	-	-	-	-	-	-	-	-
PySPL19	-	-	-	-	-	-	-	-	-	-	-	-	-	-	-	-	-	-	-	-	-	-	-	-	-	-	-	-	-	-	-	-	-	-	-	-	-	-	-	-	-	-	-	-	-	-	-	-	-
PySPL20	-	-	-	-	-	-	-	-	-	-	-	-	-	-	-	-	-	-	-	-	-	-	-	-	-	-	-	-	-	-	-	-	-	-	-	-	-	-	-	-	-	-	-	-	-	-	-	-	-
PySPL21	-	-	-	-	-	-	-	-	-	-	-	-	-	-	-	-	-	-	-	-	-	-	-	-	-	-	-	-	-	-	-	-	-	-	-	-	-	-	-	-	-	-	-	-	-	-	-	-	-
PySPL22	-	-	-	-	-	-	-	-	-	-	-	-	-	-	-	-	-	-	-	-	-	-	-	-	-	-	-	-	-	-	-	-	-	-	-	-	-	-	-	-	-	-	-	-	-	-	-	-	-
PySPL23	-	-	-	-	-	-	-	-	-	-	-	-	-	-	-	-	-	-	-	-	-	-	-	-	-	-	-	-	-	-	-	-	-	-	-	-	-	-	-	-	-	-	-	-	-	-	-	-	-
PySPL24	-	-	-	-	-	-	-	-	-	-	-	-	-	-	-	-	-	-	-	-	-	-	-	-	-	-	-	-	-	-	-	-	-	-	-	-	-	-	-	-	-	-	-	-	-	-	-	-	-
PySPL25	M	L	P	K	S	V	L	G	K	Q	H	A	P	-	-	-	-	-	-	-	-	-	-	G	-	-	I	P	S	S	G	N	E	Y	S	-	-	-	-	-	-	-	-	-	-	-	-	-	-
PySPL26	-	-	-	-	-	-	-	-	-	-	-	-	-	-	-	-	-	-	-	-	-	-	-	-	-	-	-	-	-	-	-	-	-	-	-	-	-	-	-	-	-	-	-	-	-	-	-	-	-
PySPL27	-	-	-	-	-	-	-	-	-	-	-	-	-	-	-	-	-	-	-	-	-	-	-	-	-	-	-	-	-	-	-	-	-	-	-	-	-	-	-	-	-	-	-	-	-	-	-	-	-
PySPL28	-	-	-	-	-	-	-	-	-	-	-	-	-	-	-	-	-	-	-	-	-	-	-	-	-	-	-	-	-	-	-	-	-	-	-	-	-	-	-	-	-	-	-	-	-	-	-	-	-
PySPL29	S	L	R	T	Q	I	Y	N	W	L	S	N	S	P	S	E	M	E	S	Y	I	R	P	G	C	V	V	L	S	V	Y	V	S	M	S	S	A	A	W	E	Q	F	E	G	N	L	V	Q	R
PySPL30	-	-	-	-	-	-	-	-	-	-	-	-	-	-	-	-	-	-	-	-	-	-	-	-	-	-	-	-	-	-	-	-	-	-	-	-	-	-	-	-	-	-	-	-	-	-	-	-	-
PySPL31	V	F	P	S	Y	D	I	G	K	R	Y	P	P	F	H	D	N	G	T	N	P	L	T	G	N	I	I	I	E	N	G	S	Q	Y	S	H	D	M	R	G	L	N	S	G	S	H	S	M	F
PySPL32	-	-	-	-	-	-	-	-	-	-	-	-	-	-	-	-	-	-	-	-	-	-	-	-	-	-	-	-	-	-	-	-	-	-	-	-	-	-	-	-	-	-	-	-	-	-	-	-	-
AtSPL8	-	-	-	-	-	-	-	-	-	-	-	-	-	-	-	-	-	-	-	-	-	-	-	-	-	-	-	-	-	-	-	-	-	-	-	-	-	-	-	-	-	-	-	-	-	-	-	-	-
AtSPL14	T	L	R	S	E	I	Y	N	W	L	S	N	I	P	S	E	M	E	S	Y	I	R	P	G	C	V	V	L	S	V	Y	V	A	M	S	P	A	A	W	E	Q	L	E	Q	K	L	L	Q	R
AtSPL11	-	-	-	-	-	-	-	-	-	-	-	-	-	-	-	-	-	-	-	-	-	-	-	-	-	-	-	-	-	-	-	-	-	-	-	-	-	-	-	-	-	-	-	-	-	-	-	-	-
AtSPL10	-	-	-	-	-	-	-	-	-	-	-	-	-	-	-	-	-	-	-	-	-	-	-	-	-	-	-	-	-	-	-	-	-	-	-	-	-	-	-	-	-	-	-	-	-	-	-	-	-
AtSPL4	-	-	-	-	-	-	-	-	-	-	-	-	-	-	-	-	-	-	-	-	-	-	-	-	-	-	-	-	-	-	-	-	-	-	-	-	-	-	-	-	-	-	-	-	-	-	-	-	-
AtSPL16	T	L	R	T	E	I	F	R	W	L	S	S	F	P	S	D	M	E	S	F	I	R	P	G	C	V	I	L	S	V	Y	V	A	M	S	A	S	A	W	E	Q	L	E	E	N	L	L	Q	R
AtSPL3	-	-	-	-	-	-	-	-	-	-	-	-	-	-	-	-	-	-	-	-	-	-	-	-	-	-	-	-	-	-	-	-	-	-	-	-	-	-	-	-	-	-	-	-	-	-	-	-	-
AtSPL9	-	-	-	-	-	-	-	-	-	-	-	-	-	-	-	-	-	-	-	-	-	-	-	-	-	-	-	-	-	-	-	-	-	-	-	-	-	-	-	-	-	-	-	-	-	-	-	-	-
AtSPL1	V	L	R	G	Q	I	L	D	W	L	S	H	S	P	T	D	M	E	S	Y	I	R	P	G	C	I	V	L	T	I	Y	L	R	Q	A	E	T	A	W	E	E	L	S	D	D	L	G	F	S
AtSPL5	-	-	-	-	-	-	-	-	-	-	-	-	-	-	-	-	-	-	-	-	-	-	-	-	-	-	-	-	-	-	-	-	-	-	-	-	-	-	-	-	-	-	-	-	-	-	-	-	-
AtSPL15	-	-	-	-	-	-	-	-	-	-	-	-	-	-	-	-	-	-	-	-	-	-	-	-	-	-	-	-	-	-	-	-	-	-	-	-	-	-	-	-	-	-	-	-	-	-	-	-	-
AtSPL12	A	L	R	G	Q	I	L	N	W	L	A	H	T	P	T	D	M	E	S	Y	I	R	P	G	C	I	V	L	T	I	Y	L	R	Q	D	E	A	S	W	E	E	L	C	C	D	L	S	F	S
AtSPL7	-	-	-	-	-	-	-	-	-	-	-	-	-	-	-	-	-	-	-	-	-	-	-	-	-	-	-	-	-	-	-	-	-	-	-	-	-	-	-	-	-	-	-	-	-	-	-	-	-
AtSPL2	-	-	-	-	-	-	-	-	-	-	-	-	-	-	-	-	-	-	-	-	-	-	-	-	-	-	-	-	-	-	-	-	-	-	-	-	-	-	-	-	-	-	-	-	-	-	-	-	-
AtSPL13A	-	-	-	-	-	-	-	-	-	-	-	-	-	-	-	-	-	-	-	-	-	-	-	-	-	-	-	-	-	-	-	-	-	-	-	-	-	-	-	-	-	-	-	-	-	-	-	-	-
AtTSPL6	M	F	P	T	N	E	Q	N	S	S	R	T	Y	E	-	-	-	-	-	-	-	-	-	-	-	S	K	P	A	I	Y	S	-	-	-	-	-	-	-	-	-	-	-	-	-	-	-	-	-
AtSPL13B	-	-	-	-	-	-	-	-	-	-	-	-	-	-	-	-	-	-	-	-	-	-	-	-	-	-	-	-	-	-	-	-	-	-	-	-	-	-	-	-	-	-	-	-	-	-	-	-	-
OsSPL1	D	L	R	A	Q	I	L	S	W	L	S	N	C	P	S	D	I	E	S	Y	I	R	P	G	C	I	I	L	T	I	Y	M	R	L	P	N	W	M	W	D	K	L	A	A	D	P	A	H	W
OsSPL2	-	-	-	-	-	-	-	-	-	-	-	-	-	-	-	-	-	-	-	-	-	-	-	-	-	-	-	-	-	-	-	-	-	-	-	-	-	-	-	-	-	-	-	-	-	-	-	-	-
OsSPL3	-	-	-	-	-	-	-	-	-	-	-	-	-	-	-	-	-	-	-	-	-	-	-	-	-	-	-	-	-	-	-	-	-	-	-	-	-	-	-	-	-	-	-	-	-	-	-	-	-
OsSPL4	-	-	-	-	-	-	-	-	-	-	-	-	-	-	-	-	-	-	-	-	-	-	-	-	-	-	-	-	-	-	-	-	-	-	-	-	-	-	-	-	-	-	-	-	-	-	-	-	-
OsSPL5	-	-	-	-	-	-	-	-	-	-	-	-	-	-	-	-	-	-	-	-	-	-	-	-	-	-	-	-	-	-	-	-	-	-	-	-	-	-	-	-	-	-	-	-	-	-	-	-	-
OsSPL6	V	L	R	S	Q	I	L	G	W	L	S	S	S	P	T	D	I	E	S	Y	I	R	P	G	C	I	I	L	T	V	Y	L	R	L	V	E	S	A	W	K	E	L	S	D	N	M	S	S	Y
OsSPL7	-	-	-	-	-	-	-	-	-	-	-	-	-	-	-	-	-	-	-	-	-	-	-	-	-	-	-	-	-	-	-	-	-	-	-	-	-	-	-	-	-	-	-	-	-	-	-	-	-
OsSPL8	-	-	-	-	-	-	-	-	-	-	-	-	-	-	-	-	-	-	-	-	-	-	-	-	-	-	-	-	-	-	-	-	-	-	-	-	-	-	-	-	-	-	-	-	-	-	-	-	-
OsSPL9	-	-	-	-	-	-	-	-	-	-	-	-	-	-	-	-	-	-	-	-	-	-	-	-	-	-	-	-	-	-	-	-	-	-	-	-	-	-	-	-	-	-	-	-	-	-	-	-	-
OsSPL10	-	-	-	-	-	-	-	-	-	-	-	-	-	-	-	-	-	-	-	-	-	-	-	-	-	-	-	-	-	-	-	-	-	-	-	-	-	-	-	-	-	-	-	-	-	-	-	-	-
OsSPL11	-	-	-	-	-	-	-	-	-	-	-	-	-	-	-	-	-	-	-	-	-	-	-	-	-	-	-	-	-	-	-	-	-	-	-	-	-	-	-	-	-	-	-	-	-	-	-	-	-
OsSPL12	-	-	-	-	-	-	-	-	-	-	-	-	-	-	-	-	-	-	-	-	-	-	-	-	-	-	-	-	-	-	-	-	-	-	-	-	-	-	-	-	-	-	-	-	-	-	-	-	-
OsSPL13	-	-	-	-	-	-	-	-	-	-	-	-	-	-	-	-	-	-	-	-	-	-	-	-	-	-	-	-	-	-	-	-	-	-	-	-	-	-	-	-	-	-	-	-	-	-	-	-	-
OsSPL14	-	-	-	-	-	-	-	-	-	-	-	-	-	-	-	-	-	-	-	-	-	-	-	-	-	-	-	-	-	-	-	-	-	-	-	-	-	-	-	-	-	-	-	-	-	-	-	-	-
OsSPL15	N	L	R	G	E	I	V	N	W	L	K	H	S	P	N	E	M	E	G	Y	I	R	P	G	C	L	V	L	S	M	Y	L	S	M	P	A	I	A	W	D	E	L	E	E	N	L	L	Q	R
OsSPL16	-	-	-	-	-	-	-	-	-	-	-	-	-	-	-	-	-	-	-	-	-	-	-	-	-	-	-	-	-	-	-	-	-	-	-	-	-	-	-	-	-	-	-	-	-	-	-	-	-
OsSPL17	-	-	-	-	-	-	-	-	-	-	-	-	-	-	-	-	-	-	-	-	-	-	-	-	-	-	-	-	-	-	-	-	-	-	-	-	-	-	-	-	-	-	-	-	-	-	-	-	-
OsSPL18	-	-	-	-	-	-	-	-	-	-	-	-	-	-	-	-	-	-	-	-	-	-	-	-	-	-	-	-	-	-	-	-	-	-	-	-	-	-	-	-	-	-	-	-	-	-	-	-	-
OsSPL19	-	-	-	-	-	-	-	-	-	-	-	-	-	-	-	-	-	-	-	-	-	-	-	-	-	-	-	-	-	-	-	-	-	-	-	-	-	-	-	-	-	-	-	-	-	-	-	-	-
PySPL01	G	T	-	-	-	-	-	-	-	-	-	-	-	-	-	-	Q	L	K	D	V	C	G	-	-	-	-	-	-	-	-	-	-	-	-	-	-	-	-	-	-	-	-	-	-	-	-	-	-
PySPL02	-	-	-	-	-	-	-	-	-	-	-	-	-	-	-	-	-	M	L	Y	S	R	H	P	S	F	N	G	G	D	K	P	F	I	F	L	Q	T	N	N	D	P	K	A	-	-	-	-	-
PySPL03	-	-	-	-	-	-	-	-	-	-	-	-	-	-	-	-	-	-	-	G	N	Q	N	S	N	D	T	G	K	F	L	Q	H	P	W	Q	S	N	S	E	I	T	P	S	G	L	Y	L	Q
PySPL04	-	-	-	-	-	-	-	-	-	-	-	-	-	-	-	-	-	-	-	I	K	I	P	M	T	R	G	S	F	F	N	I	H	G	R	A	T	L	R	-	-	L	P	S	G	L	Y	L	Q
PySPL05	-	-	-	-	-	-	-	-	-	-	-	-	-	-	-	-	-	-	-	G	N	Q	N	S	N	D	T	G	K	F	L	Q	H	P	W	Q	S	N	S	E	I	T	P	S	G	L	Y	L	Q
PySPL06	-	-	-	-	-	-	-	-	-	-	-	-	-	-	-	-	-	-	-	-	-	-	-	-	-	-	-	-	-	-	-	-	-	-	-	-	-	-	-	-	-	-	-	-	-	-	-	-	-
PySPL07	-	-	-	G	Q	L	N	L	A	S	N	G	I	P	S	S	I	T	M	L	Y	H	D	S	S	R	L	S	P	S	K	G	T	A	A	E	V	L	N	R	G	A	E	E	S	M	I	S	F
PySPL08	A	L	-	-	-	-	-	-	-	-	-	-	-	-	-	-	S	.	L	S	T	Q	S	H	N	L	S	G	H	S	A	G	V	Q	V	P	S	P	S	I	M	Q	Q	R	-	I	H	H	S
PySPL09	R	-	-	-	-	-	-	-	-	-	-	-	-	-	-	-	-	-	-	-	-	-	-	-	-	-	-	-	-	-	M	T	L	D	C	F	R	Q	R	P	Y	Q	A	A	A	T	T	S	-
PySPL10	L	R	-	-	-	-	-	-	-	-	-	-	-	-	-	-	E	.	I	A	E	N	R	A	A	V	L	A	R	Q	L	I	N	S	S	E	D	R	N	W	D	S	S	S	H	N	N	H	A
PySPL11	-	-	-	-	-	-	-	-	-	-	-	-	-	-	-	-	-	-	-	-	-	-	-	-	-	-	-	-	-	-	-	-	-	-	-	-	-	-	-	-	-	-	-	-	-	-	-	-	-
PySPL12	R	-	-	-	-	-	-	-	-	-	-	-	-	-	-	-	-	-	-	-	-	-	-	-	-	-	-	-	-	-	-	-	-	-	-	-	-	-	-	-	-	-	-	-	-	-	-	-	-
PySPL13	.	K	-	-	-	-	-	-	-	-	-	-	-	-	-	-	I	R	I	C	K	A	W	R	S	C	S	S	-	-	P	E	L	I	S	V	S	P	L	A	V	V	G	G	Q	E	T	S	L
PySPL14	-	-	-	-	-	-	-	-	-	-	-	-	-	-	-	-	-	S	L	H	N	Q	H	L	Q	L	P	L	I	D	K	Q	N	M	F	L	G	S	S	T	S	T	S	S	S	Y	K	G	G
PySPL15	A	L	-	-	-	-	-	-	-	-	-	-	-	-	-	-	S	.	L	S	Q	K	S	-	-	-	S	S	H	L	S	G	I	P	M	A	R	P	L	V	M	P	V	S	H	T	N	Y	R
PySPL16	-	-	-	-	-	-	-	-	-	-	-	-	-	-	-	-	-	-	-	G	N	Q	N	S	N	D	T	G	K	F	L	Q	H	P	W	Q	S	N	S	E	I	T	P	S	S	L	Y	L	Q
PySPL17	-	-	-	-	-	-	-	-	-	-	-	-	-	-	-	-	-	-	-	-	-	-	-	-	-	-	-	-	-	-	-	-	-	-	-	-	-	-	-	-	-	-	-	-	-	-	-	-	-
PySPL18	-	-	-	-	-	-	-	-	-	-	-	-	-	-	-	-	-	-	-	G	N	Q	N	S	N	D	T	G	K	F	L	Q	H	P	W	Q	S	N	S	E	I	T	P	S	G	L	Y	L	Q
PySPL19	-	-	-	-	-	-	-	-	-	-	-	-	-	-	-	-	-	-	-	V	N	Q	I	A	N	G	T	G	K	F	L	Q	H	P	W	Q	S	N	S	-	V	T	T	S	G	R	Y	L	Q
PySPL20	R	R	-	-	-	-	-	-	-	-	-	-	-	-	-	-	L	R	H	Q	I	F	Q	W	L	A	S	M	P	V	E	L	E	G	Y	I	R	P	G	C	T	I	L	T	V	F	I	A	M
PySPL21	R	-	-	-	-	-	-	-	-	-	-	-	-	-	-	-	-	-	-	-	-	-	-	-	-	-	-	-	-	-	M	T	L	D	C	F	R	Q	R	P	Y	Q	A	A	A	T	T	S	-
PySPL22	R	R	-	-	-	-	-	-	-	-	-	-	-	-	-	-	L	R	H	Q	I	F	Q	W	L	A	S	M	P	V	E	L	E	G	Y	I	R	P	G	C	T	I	L	T	V	F	I	A	M
PySPL23	-	-	-	-	-	-	-	-	-	-	-	-	-	-	-	-	-	V	L	L	H	S	H	S	Q	L	S	-	E	T	R	R	N	L	F	P	G	S	L	A	C	Q	Q	S	-	-	-	-	-
PySPL24	-	-	-	G	Q	L	N	L	A	S	N	G	I	P	S	S	I	T	M	L	Y	H	D	S	S	R	L	S	P	S	K	G	T	A	T	E	V	L	N	R	G	A	E	E	S	M	I	S	F
PySPL25	A	L	-	-	-	-	-	-	-	-	-	-	-	-	-	-	S	.	L	S	T	Q	S	H	N	L	S	G	H	S	A	G	V	Q	V	H	S	P	S	I	I	Q	Q	R	-	I	H	H	S
PySPL26	R	-	-	-	-	-	-	-	-	-	-	-	-	-	-	-	-	-	-	-	-	-	-	-	-	-	-	-	-	-	M	T	L	D	C	F	R	Q	R	P	Y	Q	A	A	A	T	T	S	-
PySPL27	L	R	-	-	-	-	-	-	-	-	-	-	-	-	-	-	E	.	I	A	E	N	R	A	A	V	L	A	R	Q	L	I	N	S	S	E	D	R	N	W	D	S	S	S	H	N	N	Q	A
PySPL28	-	-	-	-	-	-	-	-	-	-	-	-	-	-	-	-	-	M	L	Y	S	R	H	P	S	F	N	G	G	D	K	P	F	L	F	L	Q	T	N	N	D	P	K	A	-	-	-	-	-
PySPL29	.	K	-	-	-	-	-	-	-	-	-	-	-	-	-	-	I	R	I	C	K	A	W	R	S	C	S	S	-	-	P	E	L	I	S	V	S	P	L	A	V	V	G	G	Q	E	T	S	L
PySPL30	-	-	-	-	-	-	-	-	-	-	-	-	-	-	-	-	-	G	L	H	N	Q	H	L	Q	L	P	L	I	D	K	Q	N	M	F	L	G	S	S	T	S	T	S	S	S	Y	K	G	G
PySPL31	A	L	-	-	-	-	-	-	-	-	-	-	-	-	-	-	S	.	L	S	Q	K	S	-	-	-	S	S	H	F	S	G	I	P	L	A	R	P	L	V	M	P	V	S	H	T	N	Y	R
PySPL32	-	-	-	-	-	-	-	-	-	-	-	-	-	-	-	-	-	-	-	V	N	Q	N	A	N	G	T	G	K	F	L	Q	H	P	W	Q	S	N	S	-	V	T	T	S	G	R	Y	L	Q
AtSPL8	T	-	-	-	-	-	-	-	-	-	-	-	-	-	-	-	-	-	-	-	-	-	-	-	-	-	-	-	-	-	I	S	L	E	C	F	R	Q	R	Q	F	Q	T	T	A	S	S	S	T
AtSPL14	.	K	-	-	-	-	-	-	-	-	-	-	-	-	-	-	V	R	C	S	K	S	W	R	T	W	N	S	-	-	P	E	L	I	S	V	S	P	V	A	V	V	A	G	E	E	T	S	L
AtSPL11	-	-	-	-	-	-	-	-	-	-	-	-	-	-	-	-	-	-	-	-	-	-	-	-	-	-	-	-	-	-	-	-	-	-	-	-	-	-	-	-	-	-	-	-	F	T	L	S	F
AtSPL10	-	-	-	-	-	-	-	-	-	-	-	-	-	-	-	-	-	-	-	-	-	-	-	-	-	-	-	-	-	-	-	-	-	-	-	-	-	-	-	-	-	-	-	-	F	T	L	S	F
AtSPL4	-	-	-	-	-	-	-	-	-	-	-	-	-	-	-	-	-	-	-	-	-	-	-	-	-	-	-	-	-	-	-	-	-	-	-	-	-	-	-	-	-	-	-	-	-	-	-	-	-
AtSPL16	.	R	-	-	-	-	-	-	-	-	-	-	-	-	-	-	I	R	L	S	K	S	W	R	T	L	N	L	-	-	P	E	L	I	T	V	S	P	L	A	V	V	A	G	E	E	T	A	L
AtSPL3	-	-	-	-	-	-	-	-	-	-	-	-	-	-	-	-	-	-	-	-	-	-	-	-	-	-	-	-	-	-	-	-	-	-	-	-	-	-	-	-	-	-	-	-	-	-	-	-	-
AtSPL9	-	-	-	-	-	-	-	-	-	-	-	-	-	-	-	-	-	-	-	W	Q	I	N	P	M	N	V	F	S	-	-	Q	G	S	V	G	G	G	G	T	S	F	S	S	-	P	E	I	M
AtSPL1	.	Q	-	-	-	-	-	-	-	-	-	-	-	-	-	-	V	V	V	.	T	S	L	S	L	K	S	R	D	Y	S	H	I	I	S	V	K	P	L	A	I	A	A	T	E	K	A	Q	F
AtSPL5	-	-	-	-	-	-	-	-	-	-	-	-	-	-	-	-	-	-	-	-	-	-	-	-	-	-	-	-	-	-	-	-	-	-	-	-	-	-	-	-	-	-	-	-	-	-	-	-	-
AtSPL15	-	-	-	-	-	-	-	-	-	-	-	-	-	-	-	-	-	-	-	W	Q	I	N	P	V	R	E	T	H	P	H	M	N	V	L	S	H	G	S	S	S	F	T	T	C	P	E	M	I
AtSPL12	.	Q	-	-	-	-	-	-	-	-	-	-	-	-	-	-	V	V	L	.	T	S	L	P	L	R	S	H	D	Y	S	Q	I	I	T	V	R	P	L	A	V	-	-	T	K	K	A	Q	F
AtSPL7	R	R	-	-	-	-	-	-	-	-	-	-	-	-	-	-	L	R	H	Q	I	F	Q	W	L	A	N	M	P	V	E	L	E	G	Y	I	R	P	G	C	T	I	L	T	V	F	I	A	M
AtSPL2	-	-	-	T	E	H	N	R	F	G	-	-	-	-	-	-	-	-	-	-	-	-	-	-	-	L	L	D	P	K	T	K	T	A	R	A	E	L	F	S	-	K	E	K	V	T	I	S	S
AtSPL13A	-	-	-	-	-	-	-	-	-	-	-	-	-	-	-	-	-	A	N	G	S	S	Y	G	Q	S	-	-	-	-	-	Q	S	Y	V	V	G	S	S	P	A	K	T	G	-	-	-	-	-
AtTSPL6	A	L	-	-	-	-	-	-	-	-	-	-	-	-	-	-	S	.	L	S	A	Q	S	-	-	-	Q	Q	H	L	S	K	F	P	N	-	-	-	-	-	-	-	-	-	-	T	T	F	S
AtSPL13B	-	-	-	-	-	-	-	-	-	-	-	-	-	-	-	-	-	A	N	G	S	S	Y	G	Q	S	-	-	-	-	-	Q	S	Y	V	V	G	S	S	P	A	K	T	G	-	-	-	-	-
OsSPL1	.	N	-	-	-	-	-	-	-	-	-	-	-	-	-	-	L	M	L	A	S	P	W	Q	P	A	I	G	N	K	H	Q	I	L	F	I	T	P	I	A	V	A	C	S	S	T	A	N	F
OsSPL2	E	P	-	-	-	-	-	-	-	-	-	-	-	-	-	-	Y	Y	H	A	L	H	L	N	G	A	G	A	A	A	A	A	S	I	F	H	H	G	G	N	K	A	R	-	-	-	-	-	-
OsSPL3	T	H	V	S	N	Q	Q	A	S	G	N	V	L	P	H	G	A	H	H	S	-	F	D	G	L	M	A	F	K	E	T	N	A	K	V	L	N	Q	G	M	E	A	S	-	-	A	V	A	S
OsSPL4	-	-	-	-	-	-	-	-	-	-	-	-	-	-	-	-	-	-	-	-	H	I	S	K	S	L	P	A	F	N	T	D	I	D	E	L	L	P	M	K	-	-	-	-	-	-	-	-	-
OsSPL5	Q	E	-	-	-	-	-	-	-	-	-	-	-	-	-	-	E	D	D	E	D	E	D	G	G	L	G	N	V	L	M	M	Q	Q	H	H	Q	R	R	R	L	Q	H	D	G	D	G	D	D
OsSPL6	.	Q	-	-	-	-	-	-	-	-	-	-	-	-	-	-	L	M	L	.	R	P	L	A	N	S	A	H	H	Y	C	K	I	L	C	V	R	P	I	A	A	P	F	S	T	K	V	N	F
OsSPL7	L	D	-	-	-	-	-	-	-	-	-	-	-	-	-	-	E	.	I	A	E	N	R	A	A	L	L	S	W	Q	F	F	S	D	R	Q	P	P	P	A	G	R	P	T	G	R	S	P	G
OsSPL8	E	V	-	-	-	-	-	-	-	-	-	-	-	-	-	-	V	K	E	A	-	-	-	-	-	-	-	-	-	V	D	P	K	G	K	A	S	M	Q	Q	Q	Q	Q	Q	A	H	H	G	I
OsSPL9	R	R	-	-	-	-	-	-	-	-	-	-	-	-	-	-	L	R	H	Q	I	F	E	W	L	S	S	M	P	V	E	L	E	G	Y	I	R	P	G	C	T	I	L	T	V	F	V	A	M
OsSPL10	H	E	-	-	-	-	-	-	-	-	-	-	-	-	-	-	S	S	A	P	-	-	-	-	Q	I	G	A	M	L	H	H	H	H	H	H	Q	Q	D	H	M	Q	V	S	S	L	V	H	I
OsSPL11	N	-	-	-	-	-	-	-	-	-	-	-	-	-	-	-	-	-	-	I	R	L	S	N	A	L	P	T	L	C	H	D	T	N	E	L	L	P	I	K	G	A	D	A	S	E	T	A	S
OsSPL12	L	N	F	S	T	L	Q	M	P	G	N	V	V	S	H	T	V	H	H	H	D	F	D	G	L	I	P	F	K	G	N	T	P	K	V	L	N	Q	G	V	D	P	A	C	A	V	V	S	S
OsSPL13	-	-	-	-	-	-	-	-	-	-	-	-	-	-	-	-	-	-	-	-	-	-	-	-	-	-	-	-	-	-	-	-	-	-	-	-	-	-	-	-	-	-	-	-	-	-	-	-	-
OsSPL14	-	-	-	-	-	-	-	-	-	-	-	-	-	-	-	-	-	-	-	G	G	I	Q	W	H	R	N	V	A	P	H	G	H	S	S	A	V	A	G	Y	G	-	A	N	T	Y	S	G	Q
OsSPL15	.	A	-	-	-	-	-	-	-	-	-	-	-	-	-	-	T	R	L	S	K	S	W	R	T	W	N	T	-	-	P	E	L	T	F	V	S	P	I	A	V	V	G	G	R	K	T	S	L
OsSPL16	-	P	-	-	-	-	-	-	-	-	-	-	-	-	-	-	Y	Y	T	H	H	Q	I	P	L	G	-	I	S	S	R	Q	Q	H	F	V	G	S	T	S	D	G	-	-	-	-	-	-	-
OsSPL17	-	-	-	-	-	-	-	-	-	-	-	-	-	-	-	-	-	-	-	G	S	I	Q	W	Q	G	G	H	E	L	H	P	H	R	S	A	V	A	G	Y	S	D	H	H	A	F	S	S	H
OsSPL18	-	P	-	-	-	-	-	-	-	-	-	-	-	-	-	-	Y	Y	S	H	H	H	H	P	H	P	V	M	T	S	R	Q	P	H	F	V	G	S	P	S	S	A	T	T	A	A	F	S	P
OsSPL19	-	-	-	-	-	-	-	-	-	-	-	-	-	-	-	-	-	-	D	A	L	M	R	P	L	D	R	H	P	P	F	S	I	S	F	S	G	T	F	R	E	P	-	-	-	-	-	-	-
PySPL01	-	-	-	-	-	-	-	-	-	-	-	-	-	-	-	-	-	-	-	-	-	-	-	-	-	-	-	-	-	-	-	-	-	-	S	G	R	I	R	-	-	-	-	-	-	-	-	I	T
PySPL02	-	-	-	-	-	-	Q	Q	P	F	P	T	I	A	A	S	P	A	E	S	R	K	G	G	H	I	M	S	S	D	G	M	T	R	V	I	D	-	-	-	-	-	-	-	-	-	-	-	-
PySPL03	P	P	V	E	C	V	T	G	V	-	-	-	T	D	S	S	C	A	L	S	L	L	S	S	Q	P	W	G	S	R	N	R	V	L	G	V	G	M	N	-	-	-	-	-	-	-	-	-	-
PySPL04	P	P	G	E	C	V	T	G	V	-	-	-	T	D	S	S	C	A	L	S	L	L	S	S	Q	P	W	G	S	R	N	R	V	S	G	V	G	M	N	-	-	-	-	-	-	-	-	-	-
PySPL05	-	-	-	E	C	V	T	G	V	-	-	-	T	D	S	S	C	A	L	S	L	L	S	S	Q	P	W	G	S	R	N	R	V	L	G	V	G	M	N	-	-	-	-	-	-	-	-	-	-
PySPL06	-	-	-	-	-	-	-	-	-	-	-	-	-	-	-	-	-	-	-	-	-	-	-	-	-	-	-	-	-	-	-	-	-	-	-	-	-	-	-	-	-	-	-	-	-	-	-	-	-
PySPL07	D	N	N	-	-	T	N	Q	N	Y	Q	N	N	I	P	Q	P	G	M	Q	A	M	T	Q	G	L	P	V	S	S	E	Y	W	Q	T	Q	H	L	S	L	N	T	Q	A	H	V	S	H	S
PySPL08	M	G	V	D	Q	M	E	S	V	I	D	S	-	-	S	Q	A	V	D	F	Q	R	H	T	D	G	V	F	Q	E	S	H	C	L	.	T	K	Y	C	-	-	-	-	-	-	-	-	L	S
PySPL09	-	-	-	-	-	-	-	-	-	-	-	-	-	-	-	-	-	-	-	-	-	-	-	-	-	-	-	-	-	-	-	-	-	-	-	-	-	-	-	-	-	-	-	-	-	-	-	-	-
PySPL10	G	W	D	R	F	Q	E	G	S	G	A	H	L	T	L	D	L	R	Q	A	P	S	P	A	Y	G	-	-	-	-	F	L	P	E	R	.	K	T	K	A	E	D	D	Q	E	-	-	-	C
PySPL11	-	-	-	-	-	-	-	-	-	-	-	-	-	-	-	-	-	-	-	-	-	-	-	-	-	-	-	-	-	-	-	-	-	-	-	-	-	-	-	-	-	-	-	-	-	-	-	-	-
PySPL12	-	-	-	-	-	-	-	-	-	-	-	-	-	-	-	-	-	-	-	-	-	-	-	-	-	-	-	-	-	-	-	-	-	-	-	-	-	-	-	-	-	-	-	-	-	-	-	-	-
PySPL13	Y	H	G	T	M	Y	D	E	I	N	-	-	-	-	L	G	S	F	Q	V	H	D	A	S	P	G	V	L	G	R	C	F	I	E	V	E	N	G	F	-	-	K	G	N	G	F	P	V	I
PySPL14	H	G	A	S	V	C	Q	P	L	L	N	T	I	S	F	A	E	T	G	G	G	A	K	S	K	V	F	C	D	R	L	T	T	Q	I	H	D	-	-	-	-	-	-	-	-	-	-	-	-
PySPL15	G	A	G	T	H	L	G	P	I	L	L	S	N	G	S	D	T	D	D	F	G	-	I	S	D	G	I	F	Q	G	S	D	F	E	N	A	K	D	.	-	-	-	-	-	-	-	-	L	S
PySPL16	P	P	G	E	C	V	T	G	V	-	-	-	T	D	S	S	C	A	L	S	L	L	S	S	Q	P	W	G	S	R	N	R	V	S	G	V	G	M	N	-	-	-	-	-	-	-	-	-	-
PySPL17	-	-	-	-	-	-	-	-	-	-	-	-	-	-	-	-	-	-	-	-	-	-	-	-	-	-	-	-	-	-	-	-	-	-	-	-	-	-	-	-	-	-	-	-	-	-	-	-	-
PySPL18	P	P	G	E	C	V	T	G	V	-	-	-	T	D	S	S	C	A	L	S	L	L	S	S	Q	P	W	G	S	R	I	R	V	S	G	V	G	M	N	-	-	-	-	-	-	-	-	-	-
PySPL19	P	P	R	E	C	V	R	G	V	-	-	-	A	D	S	S	C	A	L	S	L	L	S	N	Q	P	W	G	S	R	N	R	V	S	G	V	G	M	N	A	Y	-	-	-	-	-	-	-	-
PySPL20	N	I	L	V	Y	L	N	D	M	I	F	R	V	V	K	D	G	T	S	V	I	K	G	K	V	E	M	R	A	P	R	L	H	Y	V	H	P	R	Y	F	E	A	G	K	P	M	E	F	V
PySPL21	-	-	-	-	-	-	-	-	-	-	-	-	-	-	-	-	-	-	-	-	-	-	-	-	-	-	-	-	-	-	-	-	-	-	-	-	-	-	-	-	-	-	-	-	-	-	-	-	-
PySPL22	N	I	L	V	Y	L	N	D	M	I	F	R	V	V	K	D	G	T	S	V	I	K	G	K	V	E	M	R	A	P	R	L	H	Y	V	H	P	R	Y	F	E	A	G	K	P	M	E	F	V
PySPL23	-	-	-	-	-	-	Q	Q	L	V	G	T	N	F	A	L	G	N	S	G	-	-	N	S	H	K	M	F	A	K	G	L	Y	R	D	V	E	-	-	-	-	-	-	-	-	-	-	-	-
PySPL24	D	N	N	-	-	T	N	Q	N	Y	Q	N	-	I	P	Q	P	G	M	Q	A	M	T	Q	G	L	P	V	S	S	E	Y	W	Q	T	Q	H	L	S	L	N	T	Q	A	H	V	S	H	S
PySPL25	M	G	V	D	Q	M	E	S	V	I	D	S	-	-	S	Q	A	V	D	F	Q	R	H	T	D	E	V	F	Q	E	S	H	C	L	.	T	K	Y	C	-	-	-	-	-	-	-	-	L	S
PySPL26	-	-	-	-	-	-	-	-	-	-	-	-	-	-	-	-	-	-	-	-	-	-	-	-	-	-	-	-	-	-	-	-	-	-	-	-	-	-	-	-	-	-	-	-	-	-	-	-	-
PySPL27	G	W	D	R	F	H	E	G	S	G	A	H	L	T	L	D	L	R	Q	A	P	S	P	A	Y	G	-	-	-	-	F	L	P	E	R	.	K	T	K	A	E	E	D	Q	E	-	-	-	C
PySPL28	-	-	-	-	-	-	Q	Q	P	F	P	T	T	A	A	S	P	A	E	S	R	K	G	G	H	I	M	S	S	D	G	M	T	R	V	I	D	-	-	-	-	-	-	-	-	-	-	-	-
PySPL29	Y	H	G	T	M	Y	D	E	I	N	-	-	-	-	L	G	S	F	Q	V	H	D	A	S	P	G	V	L	G	R	C	F	I	E	V	E	N	G	F	-	-	K	G	N	G	F	P	V	I
PySPL30	H	G	A	S	V	C	Q	P	L	L	N	T	I	S	F	A	E	T	G	G	G	A	K	S	K	V	F	C	D	R	L	T	T	Q	I	H	D	-	-	-	-	-	-	-	-	-	-	-	-
PySPL31	G	A	G	T	H	L	G	P	I	L	L	S	N	G	S	D	T	D	D	F	G	-	I	S	D	G	I	F	Q	G	S	D	F	V	N	A	K	D	.	-	-	-	-	-	-	-	-	L	S
PySPL32	P	P	R	E	C	V	R	G	V	-	-	-	A	D	S	S	C	A	L	S	L	L	S	N	Q	P	W	G	S	R	N	R	V	S	G	V	G	.	N	A	Y	-	-	-	-	-	-	-	-
AtSPL8	-	-	-	-	-	-	-	-	-	-	-	-	-	-	-	-	-	-	-	-	-	-	-	-	-	-	-	-	-	-	-	-	-	-	-	-	-	-	-	-	-	-	-	-	-	-	-	-	-
AtSPL14	C	R	Q	T	I	F	D	E	L	N	-	-	-	-	V	N	S	F	K	V	Q	N	V	H	P	G	F	L	G	R	C	F	I	E	V	E	N	G	F	-	-	R	G	D	S	F	P	L	I
AtSPL11	P	A	G	-	-	K	S	K	F	Q	L	H	-	-	-	G	E	D	V	G	E	Y	S	G	V	L	H	E	S	Q	D	I	H	R	A	L	S	L	L	S	T	S	S	D	P	L	A	Q	P
AtSPL10	S	A	G	-	-	K	S	N	I	Q	L	P	-	-	-	D	K	G	V	G	E	C	S	G	G	L	H	E	S	H	D	F	Y	S	A	L	S	L	L	S	T	T	S	D	S	Q	G	.	K
AtSPL4	-	-	-	-	-	-	-	-	-	-	-	-	-	-	-	-	-	-	-	-	-	-	-	-	-	-	-	-	-	-	-	-	-	-	-	-	-	-	-	-	-	-	-	-	-	-	-	-	-
AtSPL16	H	R	L	T	K	V	D	E	L	N	-	-	-	-	V	S	S	F	Q	V	Q	S	A	S	S	V	S	L	G	R	C	F	I	E	L	E	N	G	L	-	-	R	G	D	N	F	P	L	I
AtSPL3	-	-	-	-	-	-	-	-	-	-	-	-	-	-	-	-	-	-	-	-	-	-	-	-	-	-	-	-	-	-	-	-	-	-	-	-	-	-	-	-	-	-	-	-	-	-	-	-	-
AtSPL9	S	L	L	S	N	P	H	Q	P	H	D	N	N	N	N	N	N	N	N	N	N	N	N	N	N	T	W	R	A	S	S	G	F	G	P	M	T	-	-	-	-	-	-	-	-	-	-	-	-
AtSPL1	T	T	R	E	D	D	D	F	K	D	N	S	E	I	V	E	C	V	N	F	S	C	D	M	P	I	L	S	G	R	G	F	M	E	I	E	D	Q	G	-	L	S	S	S	F	F	P	F	L
AtSPL5	-	-	-	-	-	-	-	-	-	-	-	-	-	-	-	-	-	-	-	-	-	-	-	-	-	-	-	-	-	-	-	-	-	-	-	-	-	-	-	-	-	-	-	-	-	-	-	-	-
AtSPL15	S	L	L	S	N	S	Y	P	I	H	Q	Q	Q	L	Q	T	P	T	N	-	-	-	-	-	-	T	W	R	P	S	S	G	F	D	.	M	I	S	F	S	-	-	-	-	-	-	-	-	-
AtSPL12	M	E	-	E	R	D	D	L	K	E	N	N	E	-	I	D	F	V	N	F	S	C	E	M	P	I	A	S	G	R	G	F	M	E	I	E	D	Q	G	G	L	S	S	S	F	F	P	F	I
AtSPL7	S	M	T	V	Y	L	N	N	M	I	F	R	L	I	K	G	G	T	T	L	K	R	V	D	V	K	L	E	S	P	K	L	Q	F	V	Y	P	T	C	F	E	A	G	K	P	I	E	L	V
AtSPL2	T	L	D	-	-	H	H	P	-	S	S	N	-	-	L	Q	P	V	A	H	R	S	A	A	Q	L	N	S	V	S	G	Y	W	Q	P	D	P	P	A	V	E	G	P	T	A	L	-	-	-
AtSPL13A	-	-	-	-	-	-	R	S	I	A	K	Q	F	P	F	L	Q	E	E	E	S	S	R	T	A	S	L	C	E	R	M	T	S	C	I	H	D	-	-	-	-	-	-	-	-	-	-	-	-
AtTSPL6	-	-	-	-	-	-	-	-	-	-	-	-	-	-	S	S	S	T	D	Y	H	Q	M	E	Q	P	L	W	I	D	P	G	K	T	N	S	A	G	S	-	-	-	-	-	-	-	-	S	S
AtSPL13B	-	-	-	-	-	-	R	S	I	A	K	Q	F	P	F	L	Q	E	E	E	S	S	R	T	A	S	L	C	E	R	M	T	S	C	I	H	D	-	-	-	-	-	-	-	-	-	-	-	-
OsSPL1	L	D	D	T	K	M	Q	R	G	-	-	-	-	-	P	Q	C	L	T	F	S	C	S	F	P	S	T	S	G	R	G	F	I	E	V	E	D	L	D	-	Q	S	S	L	S	F	P	F	V
OsSPL2	A	A	A	S	P	L	F	G	C	Q	P	F	T	I	T	P	S	S	E	S	R	S	S	S	S	S	R	H	S	N	G	K	M	F	A	H	D	G	G	L	-	-	-	-	-	-	-	-	-
OsSPL3	H	P	G	-	-	-	-	-	V	T	A	I	A	G	T	S	N	P	V	M	M	P	S	P	A	I	W	Q	G	G	L	S	L	D	Q	Q	A	Q	F	Q	A	F	D	R	-	-	-	L	G
OsSPL4	I	W	M	F	F	G	-	-	-	-	-	-	-	-	-	-	-	-	-	-	-	-	-	-	-	-	-	-	-	-	-	-	-	-	-	-	-	-	-	-	-	-	-	-	-	-	-	-	V
OsSPL5	N	D	G	D	D	D	D	H	N	N	N	N	N	I	L	S	C	S	S	A	S	D	Q	Q	N	S	S	N	N	N	N	M	H	F	F	E	V	D	F	I	-	-	-	-	-	-	-	-	-
OsSPL6	V	D	D	V	E	H	D	D	-	-	-	-	-	-	I	E	Y	L	N	F	C	C	P	L	P	S	S	R	G	R	G	F	V	E	V	E	D	G	G	-	F	S	N	G	F	F	P	F	I
OsSPL7	G	A	G	G	Q	H	E	N	Q	S	G	H	V	T	L	D	L	M	Q	A	T	T	A	A	G	G	S	G	A	P	F	R	P	V	P	A	.	P	P	K	E	G	G	D	A	G	C	T	S
OsSPL8	D	T	S	N	I	A	Q	V	Q	E	P	S	L	A	F	H	Q	Q	H	H	Q	H	S	N	I	L	Q	L	G	Q	A	M	F	D	L	D	F	D	H	-	-	-	-	-	-	-	-	-	-
OsSPL9	A	F	F	I	H	V	N	N	M	I	F	Q	V	L	K	D	G	A	T	L	T	S	T	R	L	E	V	Q	S	P	R	I	H	Y	V	H	P	S	W	F	E	A	G	K	P	I	D	L	I
OsSPL10	T	N	G	E	V	S	D	Q	N	N	D	N	-	-	-	-	-	-	-	-	-	S	H	N	N	G	G	N	N	N	N	M	H	L	F	E	V	D	F	M	-	-	-	-	-	-	-	-	-
OsSPL11	I	I	Q	F	T	N	S	N	Q	N	S	T	L	P	S	V	P	S	E	G	N	S	N	V	P	F	W	V	D	G	Q	H	Q	A	V	E	P	Q	V	F	Q	F	T	M	D	T	G	N	.
OsSPL12	H	P	G	G	V	M	P	P	L	A	V	A	A	A	T	V	T	A	P	T	N	P	V	S	V	M	H	A	L	H	P	S	T	G	G	.	G	F	W	Q	D	G	D	D	P	P	P	L	D
OsSPL13	-	-	-	-	-	F	Q	I	R	-	-	-	-	-	-	-	-	-	-	-	-	-	-	-	-	-	-	-	-	-	-	-	-	-	-	-	-	-	-	-	-	-	-	-	-	-	-	-	-
OsSPL14	P	P	G	G	C	L	A	G	V	G	A	A	T	D	S	S	C	A	L	S	L	L	S	T	Q	P	W	D	T	T	T	H	S	A	A	A	S	H	N	Q	-	-	-	-	-	-	-	-	-
OsSPL15	Y	P	G	T	I	Y	D	D	S	G	-	-	-	-	V	E	T	F	D	L	P	G	E	P	H	L	I	L	G	R	Y	F	I	E	V	E	N	R	F	-	-	R	G	N	S	F	P	V	I
OsSPL16	A	A	A	A	A	A	S	V	C	Q	P	L	L	K	T	V	A	P	P	P	P	P	H	G	G	G	G	S	G	G	G	K	M	F	.	D	G	G	L	T	-	-	-	-	-	-	-	-	-
OsSPL17	T	S	G	G	C	L	A	G	V	-	-	A	T	D	S	S	C	A	L	S	L	L	S	T	Q	P	W	D	T	T	Q	S	-	-	T	S	S	H	N	R	-	-	-	-	-	-	-	-	-
OsSPL18	A	A	T	L	E	I	S	V	C	Q	-	-	-	T	T	V	V	A	P	P	P	P	E	S	-	-	-	S	S	S	N	K	M	F	.	S	D	G	L	T	T	A	T	T	T	T	T	T	A
OsSPL19	A	R	H	D	L	L	R	P	F	S	-	-	-	-	S	P	E	D	G	A	N	I	T	T	T	R	S	A	C	N	G	V	P	H	G	L	D	-	-	-	-	-	-	-	-	-	-	-	-
PySPL01	-	-	-	-	-	-	-	-	-	-	-	-	-	-	-	-	-	-	-	-	-	-	-	-	-	-	-	-	-	-	-	-	-	-	-	-	-	-	-	-	-	-	-	-	-	-	-	-	-
PySPL02	-	-	-	-	-	-	-	-	-	-	-	-	-	-	-	-	-	A	S	-	-	-	-	-	-	V	T	Q	S	S	V	T	T	N	H	P	G	Q	L	P	D	S	R	L	Q	M	N	G	-
PySPL03	-	-	-	-	-	-	-	-	-	-	-	-	-	-	-	-	P	I	T	H	A	G	T	S	N	H	F	-	-	-	-	V	G	F	Q	G	K	C	R	-	-	-	-	-	-	-	-	-	-
PySPL04	-	-	-	-	-	-	-	-	-	-	-	-	-	-	-	-	P	I	T	H	A	G	T	S	N	H	F	P	T	T	S	G	V	S	R	E	M	P	V	A	A	H	T	-	-	-	-	-	-
PySPL05	-	-	-	-	-	-	-	-	-	-	-	-	-	-	-	-	P	I	T	H	A	G	T	S	N	H	F	-	-	-	-	V	G	F	Q	G	K	C	R	-	-	-	-	-	-	-	-	-	-
PySPL06	-	-	-	-	-	-	-	-	-	-	-	-	-	-	-	-	-	-	-	-	-	-	-	-	-	-	-	-	-	-	-	-	-	-	-	-	-	-	-	-	-	-	-	-	-	-	-	-	-
PySPL07	-	-	-	-	-	-	-	-	-	-	-	-	-	-	-	-	-	-	-	-	-	-	-	-	-	-	-	-	-	-	-	-	-	-	-	-	-	-	-	-	-	-	-	-	-	-	-	-	-
PySPL08	-	-	-	-	-	-	-	-	-	-	-	-	-	-	-	-	-	-	-	-	-	-	-	-	-	-	-	-	-	-	-	-	-	-	-	-	-	-	-	-	-	-	-	-	-	-	-	-	-
PySPL09	-	-	-	-	-	-	-	-	-	-	-	-	-	-	-	-	-	-	-	-	-	-	-	-	-	-	-	-	-	-	-	-	-	-	-	-	-	-	-	-	-	-	-	-	-	-	-	-	-
PySPL10	-	-	-	-	-	-	-	-	-	-	-	-	-	-	-	-	-	-	-	-	-	-	-	-	-	-	-	-	-	-	-	-	-	-	-	-	-	-	-	-	-	-	-	-	-	-	-	-	-
PySPL11	-	-	-	-	-	-	-	-	-	-	-	-	-	-	-	-	-	-	-	-	-	-	-	-	-	-	-	-	-	-	-	-	-	-	-	-	-	-	-	-	-	-	-	-	-	-	-	-	-
PySPL12	-	-	-	-	-	-	-	-	-	-	-	-	-	-	-	-	-	-	-	-	-	-	-	-	-	-	-	-	-	-	-	-	-	-	-	-	-	-	-	-	-	-	-	-	-	-	-	-	-
PySPL13	V	I	S	E	D	E	N	H	D	Y	G	R	P	T	S	R	E	E	V	L	H	F	L	N	E	L	G	W	L	F	Q	R	K	R	I	C	S	M	L	Q	E	P	R	-	-	-	-	-	-
PySPL14	-	-	-	-	-	-	-	-	-	-	-	-	-	-	-	-	-	T	S	E	I	G	L	R	H	M	V	Q	Q	P	N	S	I	S	L	M	Q	Q	R	L	G	P	G	S	L	H	G	N	-
PySPL15	-	-	-	-	-	-	-	-	-	-	-	-	-	-	-	-	-	-	-	-	-	-	-	-	-	-	-	-	-	-	-	-	-	-	-	-	-	-	-	-	-	-	-	-	-	-	-	-	-
PySPL16	-	-	-	-	-	-	-	-	-	-	-	-	-	-	-	-	P	I	T	H	A	G	T	S	N	H	F	P	T	T	S	W	G	F	K	G	N	-	A	G	S	S	S	-	-	-	-	-	-
PySPL17	-	-	-	-	-	-	-	-	-	-	-	-	-	-	-	-	-	-	-	-	-	-	-	-	-	-	-	-	-	-	-	-	-	-	-	-	-	-	-	-	-	-	-	-	-	-	-	-	-
PySPL18	-	-	-	-	-	-	-	-	-	-	-	-	-	-	-	-	P	I	T	H	A	G	T	S	N	H	F	P	T	T	S	W	G	F	K	G	N	-	A	G	S	S	S	-	-	-	-	-	-
PySPL19	-	-	-	-	-	-	-	-	-	-	-	-	-	-	-	-	P	M	A	H	A	G	T	S	N	H	F	P	T	T	S	W	G	F	K	G	N	E	A	G	S	S	S	-	-	-	-	-	-
PySPL20	-	-	-	-	-	-	-	-	-	-	-	-	-	-	-	-	N	H	Q	L	Y	K	I	H	V	P	Q	T	E	A	N	R	F	G	P	A	F	I	E	I	E	N	E	S	G	L	S	N	F
PySPL21	-	-	-	-	-	-	-	-	-	-	-	-	-	-	-	-	-	-	-	-	-	-	-	-	-	-	-	-	-	-	-	-	-	-	-	-	-	-	-	-	-	-	-	-	-	-	-	-	-
PySPL22	P	S	Q	I	-	-	-	-	E	G	D	T	A	T	N	L	D	H	Q	L	Y	K	I	H	V	P	Q	T	E	A	N	H	F	G	P	A	F	I	E	I	E	N	E	S	G	L	S	N	F
PySPL23	-	-	-	-	-	-	-	-	-	-	-	-	-	-	-	-	-	R	G	E	I	G	L	S	H	T	G	Q	S	S	S	I	W	P	A	Q	P	L	I	P	R	L	R	Y	N	V	L	G	-
PySPL24	-	-	-	-	-	-	-	-	-	-	-	-	-	-	-	-	-	-	-	-	-	-	-	-	-	-	-	-	-	-	-	-	-	-	-	-	-	-	-	-	-	-	-	-	-	-	-	-	-
PySPL25	-	-	-	-	-	-	-	-	-	-	-	-	-	-	-	-	-	-	-	-	-	-	-	-	-	-	-	-	-	-	-	-	-	-	-	-	-	-	-	-	-	-	-	-	-	-	-	-	-
PySPL26	-	-	-	-	-	-	-	-	-	-	-	-	-	-	-	-	-	-	-	-	-	-	-	-	-	-	-	-	-	-	-	-	-	-	-	-	-	-	-	-	-	-	-	-	-	-	-	-	-
PySPL27	-	-	-	-	-	-	-	-	-	-	-	-	-	-	-	-	-	-	-	-	-	-	-	-	-	-	-	-	-	-	-	-	-	-	-	-	-	-	-	-	-	-	-	-	-	-	-	-	-
PySPL28	-	-	-	-	-	-	-	-	-	-	-	-	-	-	-	-	-	A	S	-	-	-	-	-	-	V	T	Q	S	N	V	T	T	N	H	P	G	Q	L	P	D	S	R	L	Q	M	N	G	-
PySPL29	V	I	S	E	D	E	N	H	D	F	G	R	P	T	S	R	E	E	V	L	H	F	L	N	E	L	G	W	L	F	Q	R	K	R	I	C	S	M	L	Q	E	P	H	-	-	-	-	-	-
PySPL30	-	-	-	-	-	-	-	-	-	-	-	-	-	-	-	-	-	T	S	E	I	G	L	R	H	M	V	Q	Q	P	N	S	I	S	L	M	Q	Q	R	L	G	P	G	S	L	H	G	N	-
PySPL31	-	-	-	-	-	-	-	-	-	-	-	-	-	-	-	-	-	-	-	-	-	-	-	-	-	-	-	-	-	-	-	-	-	-	-	-	-	-	-	-	-	-	-	-	-	-	-	-	-
PySPL32	-	-	-	-	-	-	-	-	-	-	-	-	-	-	-	-	P	M	A	H	A	G	T	S	N	H	F	P	T	T	S	W	G	F	K	G	N	E	A	G	S	S	S	-	-	-	-	-	-
AtSPL8	-	-	-	-	-	-	-	-	-	-	-	-	-	-	-	-	-	-	-	-	-	-	-	-	-	-	-	-	-	-	-	-	-	-	-	-	-	-	-	-	-	-	-	-	-	-	-	-	-
AtSPL14	M	T	E	E	Q	A	Q	S	S	N	R	G	P	T	S	R	E	E	V	L	C	F	L	N	E	L	G	W	L	F	Q	K	N	Q	T	S	E	L	R	E	Q	S	D	-	-	-	-	-	-
AtSPL11	-	-	-	-	-	-	-	-	-	-	-	-	-	-	-	-	-	-	-	-	-	-	-	-	-	-	-	-	-	-	-	-	-	-	-	-	-	-	-	-	-	-	-	-	-	-	-	-	-
AtSPL10	-	-	-	-	-	-	-	-	-	-	-	-	-	-	-	-	-	-	-	-	-	-	-	-	-	-	-	-	-	-	-	-	-	-	-	-	-	-	-	-	-	-	-	-	-	-	-	-	-
AtSPL4	-	-	-	-	-	-	-	-	-	-	-	-	-	-	-	-	-	-	-	-	-	-	-	-	-	-	-	-	-	-	-	-	-	-	-	-	-	-	-	-	-	-	-	-	-	-	-	-	-
AtSPL16	V	I	E	E	Q	I	Q	N	L	D	R	-	P	R	S	R	E	E	V	L	C	F	L	N	E	L	G	W	L	F	Q	R	K	W	T	S	D	I	H	G	E	P	D	-	-	-	-	-	-
AtSPL3	-	-	-	-	-	-	-	-	-	-	-	-	-	-	-	-	-	-	-	-	-	-	-	-	-	-	-	-	-	-	-	-	-	-	-	-	-	-	-	-	-	-	-	-	-	-	-	-	-
AtSPL9	-	-	-	-	-	-	-	-	-	-	-	-	-	-	-	-	-	-	-	P	A	P	S	Q	H	Q	Y	L	N	P	P	W	V	F	K	D	N	D	N	D	M	S	P	-	-	-	-	-	-
AtSPL1	G	T	D	S	A	-	-	-	-	-	-	-	-	-	-	-	K	Q	A	M	D	F	I	H	E	I	G	W	L	L	H	R	-	-	-	-	S	K	L	G	E	S	D	-	-	P	N	P	-
AtSPL5	-	-	-	-	-	-	-	-	-	-	-	-	-	-	-	-	-	-	-	-	-	-	-	-	-	-	-	-	-	-	-	-	-	-	-	-	-	-	-	-	-	-	-	-	-	-	-	-	-
AtSPL15	-	-	-	-	-	-	-	-	-	-	-	-	-	-	-	-	H	Q	P	P	I	S	T	H	Q	Q	Y	L	S	Q	T	W	E	V	I	A	G	E	K	S	N	S	H	-	-	-	-	-	-
AtSPL12	G	T	D	S	A	-	-	-	-	-	-	-	-	-	-	-	M	Q	A	M	D	F	I	H	E	I	G	W	L	L	H	R	S	E	L	K	S	R	L	A	A	S	D	-	-	H	N	P	E
AtSPL7	P	D	Q	-	-	-	-	-	-	-	D	G	K	R	S	C	N	N	K	F	Y	K	I	N	I	V	N	S	D	P	S	L	F	G	P	A	F	V	E	V	E	N	E	S	G	L	S	N	F
AtSPL2	-	-	-	-	-	-	-	-	-	-	-	-	-	-	-	-	-	-	-	-	-	-	-	-	-	-	-	-	-	-	-	-	-	-	-	-	-	-	-	-	-	-	-	-	-	-	-	-	-
AtSPL13A	-	-	-	-	-	-	-	-	-	-	-	-	-	-	-	-	-	-	S	S	S	S	V	P	H	L	L	Q	P	P	-	-	L	S	L	S	Q	E	A	V	E	T	-	V	F	Y	G	-	-
AtTSPL6	-	-	-	-	-	-	-	-	-	-	-	-	-	-	-	-	-	-	-	-	-	-	-	-	-	-	-	-	-	-	-	-	-	-	-	-	-	-	-	-	-	-	-	-	-	-	-	-	-
AtSPL13B	-	-	-	-	-	-	-	-	-	-	-	-	-	-	-	-	-	-	S	S	S	S	V	P	H	L	L	Q	P	P	-	-	L	S	L	S	Q	E	A	V	E	T	-	V	F	Y	G	-	-
OsSPL1	S	F	D	D	T	L	V	E	K	N	D	L	L	A	S	R	D	R	A	L	N	F	L	H	E	F	G	W	F	L	Q	R	S	-	H	I	R	A	T	S	E	T	P	-	-	K	D	C	T
OsSPL2	-	-	-	-	-	-	-	-	-	-	-	-	-	-	-	-	P	T	A	Q	I	T	I	P	Q	P	L	F	A	G	G	G	Q	Y	G	G	G	G	G	G	D	V	S	L	T	G	L	S	-
OsSPL3	-	-	-	-	-	-	-	-	-	-	-	-	-	-	-	-	-	-	-	-	-	-	-	-	-	-	-	-	-	-	-	-	-	-	-	-	-	-	-	-	-	-	-	-	-	-	-	-	-
OsSPL4	-	-	-	-	-	-	-	-	-	-	-	-	-	-	-	-	-	-	-	-	-	-	-	-	-	-	-	-	-	-	-	-	-	-	-	-	-	-	-	-	-	-	-	-	-	-	-	-	-
OsSPL5	-	-	-	-	-	-	-	-	-	-	-	-	-	-	-	-	-	-	-	-	-	-	-	-	-	-	-	-	-	-	-	-	-	-	-	-	-	-	-	-	-	-	-	-	-	-	-	-	-
OsSPL6	S	H	E	Q	A	D	D	D	N	-	-	-	-	-	A	R	N	Q	A	L	E	F	L	N	E	L	G	W	L	L	H	R	-	-	-	A	N	I	I	S	K	Q	D	-	-	K	V	P	L
OsSPL7	-	-	-	-	-	-	-	-	-	-	-	-	-	-	-	-	-	-	-	-	-	-	-	-	-	-	-	-	-	-	-	-	-	-	-	-	-	-	-	-	-	-	-	-	-	-	-	-	-
OsSPL8	-	-	-	-	-	-	-	-	-	-	-	-	-	-	-	-	-	-	-	-	-	-	-	-	-	-	-	-	-	-	-	-	-	-	-	-	-	-	-	-	-	-	-	-	-	-	-	-	-
OsSPL9	H	E	T	F	D	C	I	G	S	G	E	H	I	L	D	S	Q	H	E	I	F	R	I	N	I	T	T	S	K	L	D	T	H	G	P	A	F	V	E	V	E	N	M	F	G	L	S	N	F
OsSPL10	-	-	-	-	-	-	-	-	-	-	-	-	-	-	-	-	-	-	-	-	-	-	-	-	-	-	-	-	-	-	-	-	-	-	-	-	-	-	-	-	-	-	-	-	-	-	-	-	-
OsSPL11	-	-	-	-	-	-	-	-	-	-	-	-	-	-	-	-	-	-	-	-	-	-	-	-	-	-	-	-	-	-	-	-	-	-	-	-	-	-	-	-	-	-	-	-	-	-	-	-	-
OsSPL12	-	-	-	-	-	-	-	-	-	-	-	-	-	-	-	-	-	-	-	-	-	-	-	-	-	-	-	-	-	-	-	-	-	-	-	-	-	-	-	-	-	-	-	-	-	-	-	-	-
OsSPL13	-	-	-	-	-	-	-	-	-	-	-	-	-	-	-	-	-	-	-	-	-	-	-	-	-	-	-	-	-	-	-	-	-	-	-	-	-	-	-	-	-	-	-	-	-	-	-	-	-
OsSPL14	-	-	-	-	-	-	-	-	-	-	-	-	-	-	-	N	P	V	A	P	S	A	M	A	G	S	Y	M	A	P	S	P	-	W	T	G	S	-	R	G	H	E	G	G	G	R	S	V	-
OsSPL15	G	S	S	D	D	Q	A	H	D	A	R	R	L	K	P	K	D	E	V	L	H	F	L	N	E	L	G	W	L	F	Q	K	A	A	A	S	T	S	A	E	K	S	D	S	S	G	L	D	L
OsSPL16	-	-	-	-	-	-	-	-	-	G	G	R	V	V	V	Q	P	T	E	H	I	P	M	A	Q	P	L	I	S	G	-	L	Q	F	G	G	G	G	G	S	S	A	W	F	A	A	R	P	H
OsSPL17	-	-	-	-	-	-	-	-	-	-	-	-	-	-	-	N	P	V	S	P	S	V	M	A	S	N	Y	M	A	A	S	P	G	W	N	S	S	S	R	G	H	D	G	-	A	R	N	V	-
OsSPL18	R	M	V	Q	P	S	P	A	A	A	A	G	A	E	H	H	H	H	H	Q	I	P	M	A	Q	P	L	V	P	N	-	L	Q	Q	Q	F	G	G	-	S	S	P	W	F	A	S	S	P	-
OsSPL19	-	-	-	-	-	-	-	-	-	-	-	-	-	-	-	-	P	A	A	G	I	S	S	A	T	-	-	-	-	-	-	-	-	-	-	-	-	-	-	A	P	P	Q	F	A	P	S	S	-
PySPL01	-	-	-	-	-	-	-	-	-	-	-	-	-	-	-	-	-	-	-	-	-	-	-	-	-	-	-	-	-	-	-	-	-	-	-	-	-	-	-	-	-	-	-	-	-	-	-	-	-
PySPL02	-	-	-	-	-	-	-	-	-	-	-	-	P	E	M	M	F	L	M	G	P	-	-	-	-	-	-	-	-	D	G	F	L	D	N	G	A	Q	M	L	P	I	L	L	E	-	-	-	-
PySPL03	-	-	-	-	-	-	-	-	-	-	-	-	-	-	-	-	-	-	-	-	-	-	-	-	-	-	-	-	-	-	-	-	-	-	-	-	-	-	-	-	-	-	-	-	-	-	-	-	-
PySPL04	V	L	S	T	L	V	C	L	S	C	L	N	R	A	A	G	-	-	G	S	N	-	-	M	E	L	G	H	T	R	G	F	D	T	S	-	S	Q	H	I	H	-	-	-	-	-	-	-	-
PySPL05	-	-	-	-	-	-	-	-	-	-	-	-	-	-	-	-	-	-	-	-	-	-	-	-	-	-	-	-	-	-	-	-	-	-	-	-	-	-	-	-	-	-	-	-	-	-	-	-	-
PySPL06	-	-	-	-	-	-	-	-	-	-	-	-	-	-	-	-	-	-	-	-	-	-	-	-	-	-	-	-	-	-	-	-	-	-	-	-	-	-	-	-	-	-	-	-	-	-	-	-	-
PySPL07	-	-	-	-	-	-	-	-	-	-	-	-	-	-	-	-	-	-	-	-	-	-	-	-	-	-	-	-	-	-	-	-	-	-	-	-	-	-	-	-	-	-	-	-	-	-	-	-	-
PySPL08	Y	C	F	P	T	A	-	-	-	-	-	-	-	-	-	-	-	-	-	-	-	-	-	-	-	-	-	-	-	-	-	-	-	-	-	-	-	-	-	-	-	-	-	-	-	-	-	-	-
PySPL09	-	-	-	-	-	-	-	-	-	-	-	-	-	-	-	-	-	-	-	-	-	-	-	-	-	-	-	-	-	-	-	-	-	-	-	-	-	-	-	-	-	-	-	-	-	-	-	-	-
PySPL10	-	-	-	-	-	-	-	-	-	-	-	-	-	-	-	-	-	-	-	-	-	-	-	-	-	-	-	-	-	-	-	-	-	-	-	-	-	-	-	-	-	-	-	-	-	-	-	-	-
PySPL11	-	-	-	-	-	-	-	-	-	-	-	-	-	-	-	-	-	-	-	-	-	-	-	-	-	-	-	-	-	-	-	-	-	-	-	-	-	-	-	-	-	-	-	-	-	-	-	-	-
PySPL12	-	-	-	-	-	-	-	-	-	-	-	-	-	-	-	-	-	-	-	-	-	-	-	-	-	-	-	-	-	-	-	-	-	-	-	-	-	-	-	-	-	-	-	-	-	-	-	-	-
PySPL13	F	E	R	N	L	D	G	D	G	L	L	G	-	E	S	L	G	I	L	A	D	I	Q	L	L	N	R	A	V	K	R	R	C	R	K	M	V	D	L	L	V	N	Y	S	V	I	S	-	-
PySPL14	-	-	V	H	C	P	G	V	F	H	M	G	S	D	G	S	L	G	N	N	Q	H	Q	-	-	-	-	-	-	H	Q	H	Q	H	Q	A	P	Q	T	L	P	F	Q	W	Q	-	-	-	-
PySPL15	C	C	L	R	I	T	-	-	-	-	-	-	-	-	-	-	-	-	-	-	-	-	-	-	-	-	-	-	-	-	-	-	-	-	-	-	-	-	-	-	-	-	-	-	-	-	-	-	-
PySPL16	L	S	T	Q	Y	A	G	V	L	E	L	S	Q	Q	S	S	-	-	R	R	Q	Q	Q	M	E	L	G	H	T	R	G	F	D	T	S	-	S	Q	H	I	H	W	S	L	-	-	-	-	-
PySPL17	-	-	-	-	-	-	-	-	-	-	-	-	-	-	-	-	-	-	-	-	-	-	-	-	-	-	-	-	-	-	-	-	-	-	-	-	-	-	-	-	-	-	-	-	-	-	-	-	-
PySPL18	L	S	T	Q	Y	S	G	V	L	E	L	S	Q	Q	S	S	-	-	R	R	Q	Q	Q	M	E	L	G	H	T	R	G	F	D	T	S	-	S	Q	H	I	H	W	S	L	-	-	-	-	-
PySPL19	L	S	S	Q	Y	S	G	V	L	E	L	S	Q	Q	N	-	-	-	R	R	Q	Q	H	M	E	L	G	Q	T	R	G	Y	D	S	S	T	S	Q	Q	M	D	W	S	L	-	-	-	-	-
PySPL20	F	S	S	S	G	S	L	S	D	S	C	E	A	S	S	L	R	H	T	A	F	S	E	V	I	L	D	I	A	W	L	L	K	K	P	S	S	E	N	F	Q	R	I	M	T	V	S	Q	I
PySPL21	-	-	-	-	-	-	-	-	-	-	-	-	-	-	-	-	-	-	-	-	-	-	-	-	-	-	-	-	-	-	-	-	-	-	-	-	-	-	-	-	-	-	-	-	-	-	-	-	-
PySPL22	F	S	S	S	G	S	L	S	D	S	C	E	A	S	S	L	R	H	T	A	F	S	E	V	I	L	D	I	A	W	L	L	K	K	P	S	S	E	N	F	Q	R	I	M	T	V	S	Q	I
PySPL23	-	-	-	-	-	-	-	-	-	-	-	-	A	N	N	M	H	F	Q	G	M	-	-	-	-	-	-	-	-	F	Q	I	I	S	D	G	S	T	A	G	A	P	H	-	-	-	-	-	-
PySPL24	-	-	-	-	-	-	-	-	-	-	-	-	-	-	-	-	-	-	-	-	-	-	-	-	-	-	-	-	-	-	-	-	-	-	-	-	-	-	-	-	-	-	-	-	-	-	-	-	-
PySPL25	Y	C	F	P	T	A	-	-	-	-	-	-	-	-	-	-	-	-	-	-	-	-	-	-	-	-	-	-	-	-	-	-	-	-	-	-	-	-	-	-	-	-	-	-	-	-	-	-	-
PySPL26	-	-	-	-	-	-	-	-	-	-	-	-	-	-	-	-	-	-	-	-	-	-	-	-	-	-	-	-	-	-	-	-	-	-	-	-	-	-	-	-	-	-	-	-	-	-	-	-	-
PySPL27	-	-	-	-	-	-	-	-	-	-	-	-	-	-	-	-	-	-	-	-	-	-	-	-	-	-	-	-	-	-	-	-	-	-	-	-	-	-	-	-	-	-	-	-	-	-	-	-	-
PySPL28	-	-	-	-	-	-	-	-	-	-	-	-	P	E	M	V	F	L	M	G	P	-	-	-	-	-	-	-	-	D	G	F	L	D	N	G	A	Q	M	L	P	I	L	L	E	-	-	-	-
PySPL29	F	E	R	N	L	D	G	D	G	L	S	G	-	E	S	L	G	I	L	S	D	I	Q	L	L	N	R	A	V	K	R	R	C	R	K	M	V	D	L	L	V	N	Y	S	V	I	S	-	-
PySPL30	-	-	V	H	C	P	G	M	F	H	I	G	S	D	G	S	L	G	N	N	Q	-	Q	-	-	-	-	-	-	H	Q	H	Q	H	Q	A	P	Q	T	L	P	F	Q	W	Q	-	-	-	-
PySPL31	C	C	L	R	I	T	-	-	-	-	-	-	-	-	-	-	-	-	-	-	-	-	-	-	-	-	-	-	-	-	-	-	-	-	-	-	-	-	-	-	-	-	-	-	-	-	-	-	-
PySPL32	L	S	S	Q	Y	S	G	V	L	E	L	S	Q	Q	N	-	-	-	R	R	Q	Q	H	M	E	L	G	H	T	R	G	Y	D	S	S	T	S	Q	Q	M	H	W	S	L	-	-	-	-	-
AtSPL8	-	-	-	-	-	-	-	-	-	-	-	-	-	-	-	-	-	-	-	-	-	-	-	-	-	-	-	-	-	-	-	-	-	-	-	-	-	-	-	-	-	-	-	-	-	-	-	-	-
AtSPL14	V	E	R	N	L	V	N	D	-	E	L	N	R	E	A	L	D	M	L	A	E	I	Q	L	L	N	R	A	V	K	R	K	S	T	K	M	V	E	L	L	I	H	Y	L	V	N	P	L	T
AtSPL11	-	-	-	-	-	-	-	-	-	-	-	-	-	-	-	-	-	-	-	-	-	-	-	-	-	-	-	-	-	-	-	-	-	-	-	-	-	-	-	-	-	-	-	-	-	-	-	-	-
AtSPL10	-	-	-	-	-	-	-	-	-	-	-	-	-	-	-	-	-	-	-	-	-	-	-	-	-	-	-	-	-	-	-	-	-	-	-	-	-	-	-	-	-	-	-	-	-	-	-	-	-
AtSPL4	-	-	-	-	-	-	-	-	-	-	-	-	-	-	-	-	-	-	-	-	-	-	-	-	-	-	-	-	-	-	-	-	-	-	-	-	-	-	-	-	-	-	-	-	-	-	-	-	-
AtSPL16	V	E	R	N	L	G	K	D	G	L	L	N	K	E	S	L	D	M	L	A	D	I	Q	L	L	N	R	A	I	K	R	R	N	T	K	M	A	E	T	L	I	H	Y	S	V	N	P	-	-
AtSPL3	-	-	-	-	-	-	-	-	-	-	-	-	-	-	-	-	-	-	-	-	-	-	-	-	-	-	-	-	-	-	-	-	-	-	-	-	-	-	-	-	-	-	-	-	-	-	-	-	-
AtSPL9	S	S	G	T	A	M	G	E	F	E	L	S	D	H	H	H	Q	-	S	R	R	Q	Y	M	E	D	E	N	T	R	A	Y	D	S	S	-	S	H	H	T	N	W	S	L	-	-	-	-	-
AtSPL1	F	D	G	A	V	G	E	F	S	S	S	S	-	-	-	N	A	T	L	S	E	L	C	L	L	H	R	A	V	R	K	N	S	K	P	M	V	E	M	L	L	R	Y	I	P	K	-	-	-
AtSPL5	-	-	-	-	-	-	-	-	-	-	-	-	-	-	-	-	-	-	-	-	-	-	-	-	-	-	-	-	-	-	-	-	-	-	-	-	-	-	-	-	-	-	-	-	-	-	-	-	-
AtSPL15	S	N	G	T	T	M	G	G	F	E	L	Y	-	L	H	Q	Q	-	V	L	K	Q	Y	M	E	P	E	N	T	R	A	Y	D	S	S	-	P	Q	H	F	N	W	S	L	-	-	-	-	-
AtSPL12	F	E	-	-	E	G	T	V	D	P	S	P	-	-	-	D	A	A	L	S	E	L	C	L	L	H	R	A	V	R	K	N	S	K	P	M	V	E	M	L	L	R	F	S	P	K	K	K	-
AtSPL7	V	T	A	C	S	S	L	T	C	C	C	R	D	F	G	E	R	Q	S	T	F	S	G	L	L	L	D	I	A	W	S	V	K	V	P	S	A	E	R	T	E	Q	P	V	N	R	C	Q	I
AtSPL2	-	-	-	-	-	-	-	-	-	-	-	-	-	-	-	-	-	-	-	-	-	-	-	-	-	-	-	-	-	-	-	-	-	-	-	-	-	-	-	-	-	-	-	-	-	-	-	-	-
AtSPL13A	-	-	-	-	-	-	-	-	-	-	-	-	S	D	G	S	V	I	S	G	N	-	-	-	-	-	-	-	-	-	-	E	A	V	R	L	P	Q	T	F	P	F	H	W	E	-	-	-	-
AtTSPL6	Y	F	P	G	S	-	-	-	-	-	-	-	-	-	-	-	-	-	-	-	-	-	-	-	-	-	-	-	-	-	-	-	-	-	-	-	-	-	-	-	-	-	-	-	-	-	-	-	-
AtSPL13B	-	-	-	-	-	-	-	-	-	-	-	-	S	D	G	S	V	I	S	G	N	-	-	-	-	-	-	-	-	-	-	E	A	V	R	L	P	Q	T	F	P	F	H	W	E	-	-	-	-
OsSPL1	F	Q	G	G	V	D	L	D	V	Q	S	T	-	-	-	V	E	F	V	L	K	Q	D	L	V	F	V	A	V	N	K	R	S	K	P	L	I	D	F	L	L	T	Y	T	T	S	S	A	P
OsSPL2	-	-	A	T	T	A	T	T	P	T	T	T	S	A	Q	L	Q	Y	H	G	Y	Y	H	H	H	V	S	A	D	Q	G	S	S	D	A	A	I	Q	A	L	P	F	S	S	W	-	-	-	-
OsSPL3	-	-	-	-	-	-	-	-	-	-	-	-	-	-	-	-	-	-	-	-	-	-	-	-	-	-	-	-	-	-	-	-	-	-	-	-	-	-	-	-	-	-	-	-	-	-	-	-	-
OsSPL4	-	-	-	-	-	-	-	-	-	-	-	-	-	-	-	-	-	-	-	-	-	-	-	-	-	-	-	-	-	-	-	-	-	-	-	-	-	-	-	-	-	-	-	-	-	-	-	-	-
OsSPL5	-	-	-	-	-	-	-	-	-	-	-	-	-	-	-	-	-	-	-	-	-	-	-	-	-	-	-	-	-	-	-	-	-	-	-	-	-	-	-	-	-	-	-	-	-	-	-	-	-
OsSPL6	F	T	G	L	V	D	I	G	S	Q	S	P	-	-	-	E	E	V	V	L	S	E	N	L	L	H	A	A	V	R	M	K	S	A	Q	M	V	R	F	L	L	G	Y	K	P	N	E	S	-
OsSPL7	-	-	-	-	-	-	-	-	-	-	-	-	-	-	-	-	-	-	-	-	-	-	-	-	-	-	-	-	-	-	-	-	-	-	-	-	-	-	-	-	-	-	-	-	-	-	-	-	-
OsSPL8	-	-	-	-	-	-	-	-	-	-	-	-	-	-	-	-	-	-	-	-	-	-	-	-	-	-	-	-	-	-	-	-	-	-	-	-	-	-	-	-	-	-	-	-	-	-	-	-	-
OsSPL9	-	-	S	S	D	I	S	S	D	P	C	E	L	R	G	L	R	Q	T	A	M	L	G	F	L	I	D	I	G	W	L	I	R	K	P	S	I	D	E	F	Q	N	L	L	S	L	A	N	I
OsSPL10	-	-	-	-	-	-	-	-	-	-	-	-	-	-	-	-	-	-	-	-	-	-	-	-	-	-	-	-	-	-	-	-	-	-	-	-	-	-	-	-	-	-	-	-	-	-	-	-	-
OsSPL11	-	-	-	-	-	-	-	-	-	-	-	-	-	-	-	-	-	-	-	-	-	-	-	-	-	-	-	-	-	-	-	-	-	-	-	-	-	-	-	-	-	-	-	-	-	-	-	-	-
OsSPL12	-	-	-	-	-	-	-	-	-	-	-	-	-	-	-	-	-	-	-	-	-	-	-	-	-	-	-	-	-	-	-	-	-	-	-	-	-	-	-	-	-	-	-	-	-	-	-	-	-
OsSPL13	-	-	-	-	-	-	-	-	-	-	-	-	-	-	-	-	-	-	-	-	-	-	-	-	-	-	-	-	-	-	-	-	-	-	-	-	-	-	-	-	-	-	-	-	-	-	-	-	-
OsSPL14	H	H	A	H	F	S	G	E	L	E	L	A	L	Q	G	N	G	P	A	P	A	P	R	I	D	P	G	S	G	S	-	T	F	D	Q	T	S	N	T	M	D	W	S	L	-	-	-	-	-
OsSPL15	A	K	R	S	L	A	S	D	E	L	S	Q	-	E	T	L	E	M	L	S	E	I	H	L	L	N	R	A	V	K	R	K	S	S	H	M	A	R	L	L	V	Q	F	V	V	V	C	P	-
OsSPL16	-	-	L	N	T	V	L	S	-	-	S	N	D	N	E	M	N	Y	N	G	M	F	H	-	-	-	V	G	G	E	G	S	S	D	G	T	S	S	S	L	P	F	S	W	Q	-	-	-	-
OsSPL17	H	H	G	H	F	S	G	E	L	E	L	A	L	Q	G	G	A	P	S	N	R	P	E	A	E	H	G	S	G	S	G	A	F	S	H	S	T	N	A	M	N	W	S	L	-	-	-	-	-
OsSPL18	Q	Q	L	N	A	V	L	V	P	G	S	N	E	N	E	M	N	Y	H	G	M	F	H	-	-	-	V	G	G	E	G	S	S	D	G	T	S	P	S	L	P	F	S	W	Q	-	-	-	-
OsSPL19	-	-	-	G	S	V	A	G	D	H	V	L	V	P	A	V	T	Y	E	-	-	-	-	-	-	-	-	-	-	-	-	-	-	-	D	P	S	Q	A	M	P	F	S	W	Q	V	-	-	-
PySPL01	-	-	-	-	-	-	-	-	-	-	-	-	-	-	-	-	-	-	-	-	-	-	-	-	-	-	-	-	-	-	-	-	-	-	-	-	-	-	-	-	-	-	-	-	-	-	-	-	-
PySPL02	-	-	-	-	-	-	-	-	-	-	-	-	-	-	-	-	-	-	-	-	-	-	-	-	-	-	-	-	-	-	-	-	-	-	-	-	-	-	-	-	-	-	-	-	-	-	-	-	-
PySPL03	-	-	-	-	-	-	-	-	-	-	-	-	-	-	-	-	-	-	-	-	-	-	-	-	-	-	-	-	-	-	-	-	-	-	-	-	-	-	-	-	-	-	-	-	-	-	-	-	-
PySPL04	-	-	-	-	-	-	-	-	-	-	-	-	-	-	-	-	-	-	-	-	-	-	-	-	-	-	-	-	-	-	-	-	-	-	-	-	-	-	-	-	-	-	-	-	-	-	-	-	-
PySPL05	-	-	-	-	-	-	-	-	-	-	-	-	-	-	-	-	-	-	-	-	-	-	-	-	-	-	-	-	-	-	-	-	-	-	-	-	-	-	-	-	-	-	-	-	-	-	-	-	-
PySPL06	-	-	-	-	-	-	-	-	-	-	-	-	-	-	-	-	-	-	-	-	-	-	-	-	-	-	-	-	-	-	-	-	-	-	-	-	-	-	-	-	-	-	-	-	-	-	-	-	-
PySPL07	-	-	-	-	-	-	-	-	-	-	-	-	-	-	-	-	-	-	-	-	-	-	-	-	-	-	-	-	-	-	-	-	-	-	-	-	-	-	-	-	-	-	-	-	-	-	-	-	-
PySPL08	-	-	-	-	-	-	-	-	-	-	-	-	-	-	-	-	-	-	-	-	-	-	-	-	-	-	-	-	-	-	-	-	-	-	-	-	-	-	-	-	-	-	-	-	-	-	-	-	-
PySPL09	-	-	-	-	-	-	-	-	-	-	-	-	-	-	-	-	-	-	-	-	-	-	-	-	-	-	-	-	-	-	-	-	-	-	-	-	-	-	-	-	-	-	-	-	-	-	-	-	-
PySPL10	-	-	-	-	-	-	-	-	-	-	-	-	-	-	-	-	-	-	-	-	-	-	-	-	-	-	-	-	-	-	-	-	-	-	-	-	-	-	-	-	-	-	-	-	-	-	-	-	-
PySPL11	-	-	-	-	-	-	-	-	-	-	-	-	-	-	-	-	-	-	-	-	-	-	-	-	-	-	-	-	-	-	-	-	-	-	-	-	-	-	-	-	-	-	-	-	-	-	-	-	-
PySPL12	-	-	-	-	-	-	-	-	-	-	-	-	-	-	-	-	-	-	-	-	-	-	-	-	-	-	-	-	-	-	-	-	-	-	-	-	-	-	-	-	-	-	-	-	-	-	-	-	-
PySPL13	C	M	S	N	T	D	D	M	I	D	A	L	T	N	D	P	Q	E	I	G	L	N	C	W	N	S	L	L	D	A	N	G	Q	S	P	Y	A	Y	S	L	M	R	N	N	Y	S	Y	N	K
PySPL14	-	-	-	-	-	-	-	-	-	-	-	-	-	-	-	-	-	-	-	-	-	-	-	-	-	-	-	-	-	-	-	-	-	-	-	-	-	-	-	-	-	-	-	-	-	-	-	-	-
PySPL15	-	-	-	-	-	-	-	-	-	-	-	-	-	-	-	-	-	-	-	-	-	-	-	-	-	-	-	-	-	-	-	-	-	-	-	-	-	-	-	-	-	-	-	-	-	-	-	-	-
PySPL16	-	-	-	-	-	-	-	-	-	-	-	-	-	-	-	-	-	-	-	-	-	-	-	-	-	-	-	-	-	-	-	-	-	-	-	-	-	-	-	-	-	-	-	-	-	-	-	-	-
PySPL17	-	-	-	-	-	-	-	-	-	-	-	-	-	-	-	-	-	-	-	-	-	-	-	-	-	-	-	-	-	-	-	-	-	-	-	-	-	-	-	-	-	-	-	-	-	-	-	-	-
PySPL18	-	-	-	-	-	-	-	-	-	-	-	-	-	-	-	-	-	-	-	-	-	-	-	-	-	-	-	-	-	-	-	-	-	-	-	-	-	-	-	-	-	-	-	-	-	-	-	-	-
PySPL19	-	-	-	-	-	-	-	-	-	-	-	-	-	-	-	-	-	-	-	-	-	-	-	-	-	-	-	-	-	-	-	-	-	-	-	-	-	-	-	-	-	-	-	-	-	-	-	-	-
PySPL20	N	M	E	L	H	S	A	N	D	G	T	S	D	A	D	M	R	L	L	K	N	Y	M	D	Y	A	R	D	R	Q	K	I	D	N	S	G	V	L	V	P	L	S	G	R	L	V	Q	K	E
PySPL21	-	-	-	-	-	-	-	-	-	-	-	-	-	-	-	-	-	-	-	-	-	-	-	-	-	-	-	-	-	-	-	-	-	-	-	-	-	-	-	-	-	-	-	-	-	-	-	-	-
PySPL22	N	M	E	L	H	S	A	N	D	G	T	S	D	A	D	M	R	L	L	K	N	Y	M	D	Y	A	R	D	R	Q	K	I	D	N	S	G	V	L	V	P	L	S	G	R	L	V	Q	K	E
PySPL23	-	-	-	-	-	-	-	-	-	-	-	-	-	-	-	-	-	-	-	-	-	-	-	-	-	-	-	-	-	-	-	-	-	-	-	-	-	-	-	-	-	-	-	-	-	-	-	-	-
PySPL24	-	-	-	-	-	-	-	-	-	-	-	-	-	-	-	-	-	-	-	-	-	-	-	-	-	-	-	-	-	-	-	-	-	-	-	-	-	-	-	-	-	-	-	-	-	-	-	-	-
PySPL25	-	-	-	-	-	-	-	-	-	-	-	-	-	-	-	-	-	-	-	-	-	-	-	-	-	-	-	-	-	-	-	-	-	-	-	-	-	-	-	-	-	-	-	-	-	-	-	-	-
PySPL26	-	-	-	-	-	-	-	-	-	-	-	-	-	-	-	-	-	-	-	-	-	-	-	-	-	-	-	-	-	-	-	-	-	-	-	-	-	-	-	-	-	-	-	-	-	-	-	-	-
PySPL27	-	-	-	-	-	-	-	-	-	-	-	-	-	-	-	-	-	-	-	-	-	-	-	-	-	-	-	-	-	-	-	-	-	-	-	-	-	-	-	-	-	-	-	-	-	-	-	-	-
PySPL28	-	-	-	-	-	-	-	-	-	-	-	-	-	-	-	-	-	-	-	-	-	-	-	-	-	-	-	-	-	-	-	-	-	-	-	-	-	-	-	-	-	-	-	-	-	-	-	-	-
PySPL29	C	M	S	N	T	D	D	M	I	D	A	L	T	N	D	P	Q	E	I	G	L	N	C	W	N	S	L	L	D	A	N	G	Q	S	P	Y	A	Y	S	L	M	R	N	N	Y	S	Y	N	K
PySPL30	-	-	-	-	-	-	-	-	-	-	-	-	-	-	-	-	-	-	-	-	-	-	-	-	-	-	-	-	-	-	-	-	-	-	-	-	-	-	-	-	-	-	-	-	-	-	-	-	-
PySPL31	-	-	-	-	-	-	-	-	-	-	-	-	-	-	-	-	-	-	-	-	-	-	-	-	-	-	-	-	-	-	-	-	-	-	-	-	-	-	-	-	-	-	-	-	-	-	-	-	-
PySPL32	-	-	-	-	-	-	-	-	-	-	-	-	-	-	-	-	-	-	-	-	-	-	-	-	-	-	-	-	-	-	-	-	-	-	-	-	-	-	-	-	-	-	-	-	-	-	-	-	-
AtSPL8	-	-	-	-	-	-	-	-	-	-	-	-	-	-	-	-	-	-	-	-	-	-	-	-	-	-	-	-	-	-	-	-	-	-	-	-	-	-	-	-	-	-	-	-	-	-	-	-	-
AtSPL14	C	T	S	G	S	D	D	M	I	D	L	L	T	N	D	P	Q	E	I	G	L	S	S	W	N	T	L	R	D	A	T	G	Q	T	P	Y	S	Y	A	A	I	R	N	N	H	N	Y	N	S
AtSPL11	-	-	-	-	-	-	-	-	-	-	-	-	-	-	-	-	-	-	-	-	-	-	-	-	-	-	-	-	-	-	-	-	-	-	-	-	-	-	-	-	-	-	-	-	-	-	-	-	-
AtSPL10	-	-	-	-	-	-	-	-	-	-	-	-	-	-	-	-	-	-	-	-	-	-	-	-	-	-	-	-	-	-	-	-	-	-	-	-	-	-	-	-	-	-	-	-	-	-	-	-	-
AtSPL4	-	-	-	-	-	-	-	-	-	-	-	-	-	-	-	-	-	-	-	-	-	-	-	-	-	-	-	-	-	-	-	-	-	-	-	-	-	-	-	-	-	-	-	-	-	-	-	-	-
AtSPL16	S	T	S	S	S	D	D	M	I	D	A	L	T	N	D	P	Q	E	I	G	L	S	C	W	N	T	L	V	D	A	T	G	Q	T	P	F	S	Y	A	A	M	R	D	N	H	S	Y	N	T
AtSPL3	-	-	-	-	-	-	-	-	-	-	-	-	-	-	-	-	-	-	-	-	-	-	-	-	-	-	-	-	-	-	-	-	-	-	-	-	-	-	-	-	-	-	-	-	-	-	-	-	-
AtSPL9	-	-	-	-	-	-	-	-	-	-	-	-	-	-	-	-	-	-	-	-	-	-	-	-	-	-	-	-	-	-	-	-	-	-	-	-	-	-	-	-	-	-	-	-	-	-	-	-	-
AtSPL1	G	K	D	G	S	E	D	V	L	D	A	L	T	E	D	P	A	M	V	G	I	E	A	W	K	T	C	R	D	S	T	G	F	T	P	E	D	Y	A	R	L	R	G	H	F	S	Y	I	H
AtSPL5	-	-	-	-	-	-	-	-	-	-	-	-	-	-	-	-	-	-	-	-	-	-	-	-	-	-	-	-	-	-	-	-	-	-	-	-	-	-	-	-	-	-	-	-	-	-	-	-	-
AtSPL15	-	-	-	-	-	-	-	-	-	-	-	-	-	-	-	-	-	-	-	-	-	-	-	-	-	-	-	-	-	-	-	-	-	-	-	-	-	-	-	-	-	-	-	-	-	-	-	-	-
AtSPL12	G	K	D	G	S	E	D	V	L	D	A	L	T	E	D	P	G	M	T	G	I	Q	A	W	K	N	S	R	D	N	T	G	F	T	P	E	D	Y	A	R	L	R	G	H	F	S	Y	I	H
AtSPL7	K	M	E	P	D	S	L	V	H	C	T	C	D	C	D	V	R	L	L	H	E	N	M	D	L	A	S	D	I	H	R	K	H	Q	S	-	-	-	-	P	I	E	S	-	K	V	N	P	P
AtSPL2	-	-	-	-	-	-	-	-	-	-	-	-	-	-	-	-	-	-	-	-	-	-	-	-	-	-	-	-	-	-	-	-	-	-	-	-	-	-	-	-	-	-	-	-	-	-	-	-	-
AtSPL13A	-	-	-	-	-	-	-	-	-	-	-	-	-	-	-	-	-	-	-	-	-	-	-	-	-	-	-	-	-	-	-	-	-	-	-	-	-	-	-	-	-	-	-	-	-	-	-	-	-
AtTSPL6	-	-	-	-	-	-	-	-	-	-	-	-	-	-	-	-	-	-	-	-	-	-	-	-	-	-	-	-	-	-	-	-	-	-	-	-	-	-	-	-	-	-	-	-	-	-	-	-	-
AtSPL13B	-	-	-	-	-	-	-	-	-	-	-	-	-	-	-	-	-	-	-	-	-	-	-	-	-	-	-	-	-	-	-	-	-	-	-	-	-	-	-	-	-	-	-	-	-	-	-	-	-
OsSPL1	T	Y	S	D	T	A	G	V	L	D	A	L	T	D	D	P	Q	Q	L	G	I	K	A	W	K	N	A	R	D	A	T	G	L	T	P	E	D	Y	A	R	K	R	G	H	E	S	Y	I	E
OsSPL2	-	-	-	-	-	-	-	-	-	-	-	-	-	-	-	-	-	-	-	-	-	-	-	-	-	-	-	-	-	-	-	-	-	-	-	-	-	-	-	-	-	-	-	-	-	-	-	-	-
OsSPL3	-	-	-	-	-	-	-	-	-	-	-	-	-	-	-	-	-	-	-	-	-	-	-	-	-	-	-	-	-	-	-	-	-	-	-	-	-	-	-	-	-	-	-	-	-	-	-	-	-
OsSPL4	-	-	-	-	-	-	-	-	-	-	-	-	-	-	-	-	-	-	-	-	-	-	-	-	-	-	-	-	-	-	-	-	-	-	-	-	-	-	-	-	-	-	-	-	-	-	-	-	-
OsSPL5	-	-	-	-	-	-	-	-	-	-	-	-	-	-	-	-	-	-	-	-	-	-	-	-	-	-	-	-	-	-	-	-	-	-	-	-	-	-	-	-	-	-	-	-	-	-	-	-	-
OsSPL6	A	T	D	D	A	E	D	V	L	D	A	L	T	N	D	P	G	L	V	G	I	N	T	W	R	N	A	R	D	G	A	G	F	T	P	E	D	Y	A	R	Q	R	G	N	D	A	Y	L	N
OsSPL7	-	-	-	-	-	-	-	-	-	-	-	-	-	-	-	-	-	-	-	-	-	-	-	-	-	-	-	-	-	-	-	-	-	-	-	-	-	-	-	-	-	-	-	-	-	-	-	-	-
OsSPL8	-	-	-	-	-	-	-	-	-	-	-	-	-	-	-	-	-	-	-	-	-	-	-	-	-	-	-	-	-	-	-	-	-	-	-	-	-	-	-	-	-	-	-	-	-	-	-	-	-
OsSPL9	S	E	L	L	S	N	L	E	K	G	R	L	E	N	H	V	T	E	F	L	G	Y	V	S	E	A	R	N	I	V	D	N	R	P	K	-	-	-	-	-	-	-	-	-	-	Y	D	K	Q
OsSPL10	-	-	-	-	-	-	-	-	-	-	-	-	-	-	-	-	-	-	-	-	-	-	-	-	-	-	-	-	-	-	-	-	-	-	-	-	-	-	-	-	-	-	-	-	-	-	-	-	-
OsSPL11	-	-	-	-	-	-	-	-	-	-	-	-	-	-	-	-	-	-	-	-	-	-	-	-	-	-	-	-	-	-	-	-	-	-	-	-	-	-	-	-	-	-	-	-	-	-	-	-	-
OsSPL12	-	-	-	-	-	-	-	-	-	-	-	-	-	-	-	-	-	-	-	-	-	-	-	-	-	-	-	-	-	-	-	-	-	-	-	-	-	-	-	-	-	-	-	-	-	-	-	-	-
OsSPL13	-	-	-	-	-	-	-	-	-	-	-	-	-	-	-	-	-	-	-	-	-	-	-	-	-	-	-	-	-	-	-	-	-	-	-	-	-	-	-	-	-	-	-	-	-	-	-	-	-
OsSPL14	-	-	-	-	-	-	-	-	-	-	-	-	-	-	-	-	-	-	-	-	-	-	-	-	-	-	-	-	-	-	-	-	-	-	-	-	-	-	-	-	-	-	-	-	-	-	-	-	-
OsSPL15	S	I	E	D	A	V	D	I	V	D	A	L	T	D	D	P	Q	Q	I	G	L	S	C	W	H	S	A	L	D	D	D	G	Q	S	P	E	T	Y	A	K	L	R	N	N	N	A	Y	N	E
OsSPL16	-	-	-	-	-	-	-	-	-	-	-	-	-	-	-	-	-	-	-	-	-	-	-	-	-	-	-	-	-	-	-	-	-	-	-	-	-	-	-	-	-	-	-	-	-	-	-	-	-
OsSPL17	-	-	-	-	-	-	-	-	-	-	-	-	-	-	-	-	-	-	-	-	-	-	-	-	-	-	-	-	-	-	-	-	-	-	-	-	-	-	-	-	-	-	-	-	-	-	-	-	-
OsSPL18	-	-	-	-	-	-	-	-	-	-	-	-	-	-	-	-	-	-	-	-	-	-	-	-	-	-	-	-	-	-	-	-	-	-	-	-	-	-	-	-	-	-	-	-	-	-	-	-	-
OsSPL19	-	-	-	-	-	-	-	-	-	-	-	-	-	-	-	-	-	-	-	-	-	-	-	-	-	-	-	-	-	-	-	-	-	-	-	-	-	-	-	-	-	-	-	-	-	-	-	-	-
PySPL01	-	-	-	-	-	-	-	-	-	-	-	-	-	-	-	-	-	-	-	-	-	-	-	-	-	-	-	-	-	-	-	-	-	-	-	-	-	-	-	-	-	-	-	-	-	-	-	-	-
PySPL02	-	-	-	-	-	-	-	-	-	-	-	-	-	-	-	-	-	-	-	-	-	-	-	-	-	-	-	-	-	-	-	-	-	-	-	-	-	-	-	-	-	-	-	-	-	-	-	-	-
PySPL03	-	-	-	-	-	-	-	-	-	-	-	-	-	-	-	-	-	-	-	-	-	-	-	-	-	-	-	-	-	-	-	-	-	-	-	-	-	-	-	-	-	-	-	-	-	-	-	-	-
PySPL04	-	-	-	-	-	-	-	-	-	-	-	-	-	-	-	-	-	-	-	-	-	-	-	-	-	-	-	-	-	-	-	-	-	-	-	-	-	-	-	-	-	-	-	-	-	-	-	-	-
PySPL05	-	-	-	-	-	-	-	-	-	-	-	-	-	-	-	-	-	-	-	-	-	-	-	-	-	-	-	-	-	-	-	-	-	-	-	-	-	-	-	-	-	-	-	-	-	-	-	-	-
PySPL06	-	-	-	-	-	-	-	-	-	-	-	-	-	-	-	-	-	-	-	-	-	-	-	-	-	-	-	-	-	-	-	-	-	-	-	-	-	-	-	-	-	-	-	-	-	-	-	-	-
PySPL07	-	-	-	-	-	-	-	-	-	-	-	-	-	-	-	-	-	-	-	-	-	-	-	-	-	-	-	-	-	-	-	-	-	-	-	-	-	-	-	-	-	-	-	-	-	-	-	-	-
PySPL08	-	-	-	-	-	-	-	-	-	-	-	-	-	-	-	-	-	-	-	-	-	-	-	-	-	-	-	-	-	-	-	-	-	-	-	-	-	-	-	-	-	-	-	-	-	-	-	-	-
PySPL09	-	-	-	-	-	-	-	-	-	-	-	-	-	-	-	-	-	-	-	-	-	-	-	-	-	-	-	-	-	-	-	-	-	-	-	-	-	-	-	-	-	-	-	-	-	-	-	-	-
PySPL10	-	-	-	-	-	-	-	-	-	-	-	-	-	-	-	-	-	-	-	-	-	-	-	-	-	-	-	-	-	-	-	-	-	-	-	-	-	-	-	-	-	-	-	-	-	-	-	-	-
PySPL11	-	-	-	-	-	-	-	-	-	-	-	-	-	-	-	-	-	-	-	-	-	-	-	-	-	-	-	-	-	-	-	-	-	-	-	-	-	-	-	-	-	-	-	-	-	-	-	-	-
PySPL12	-	-	-	-	-	-	-	-	-	-	-	-	-	-	-	-	-	-	-	-	-	-	-	-	-	-	-	-	-	-	-	-	-	-	-	-	-	-	-	-	-	-	-	-	-	-	-	-	-
PySPL13	E	H	R	-	-	-	-	-	-	-	-	-	-	-	-	T	S	T	Q	F	R	Q	G	S	G	S	C	A	K	C	A	M	A	A	S	K	Y	S	R	R	V	P	G	A	Q	G	L	L	Q
PySPL14	-	-	-	-	-	-	-	-	-	-	-	-	-	-	-	-	-	-	-	-	-	-	-	-	-	-	-	-	-	-	-	-	-	-	-	-	-	-	-	-	-	-	-	-	-	-	-	-	-
PySPL15	-	-	-	-	-	-	-	-	-	-	-	-	-	-	-	-	-	-	-	-	-	-	-	-	-	-	-	-	-	-	-	-	-	-	-	-	-	-	-	-	-	-	-	-	-	-	-	-	-
PySPL16	-	-	-	-	-	-	-	-	-	-	-	-	-	-	-	-	-	-	-	-	-	-	-	-	-	-	-	-	-	-	-	-	-	-	-	-	-	-	-	-	-	-	-	-	-	-	-	-	-
PySPL17	-	-	-	-	-	-	-	-	-	-	-	-	-	-	-	-	-	-	-	-	-	-	-	-	-	-	-	-	-	-	-	-	-	-	-	-	-	-	-	-	-	-	-	-	-	-	-	-	-
PySPL18	-	-	-	-	-	-	-	-	-	-	-	-	-	-	-	-	-	-	-	-	-	-	-	-	-	-	-	-	-	-	-	-	-	-	-	-	-	-	-	-	-	-	-	-	-	-	-	-	-
PySPL19	-	-	-	-	-	-	-	-	-	-	-	-	-	-	-	-	-	-	-	-	-	-	-	-	-	-	-	-	-	-	-	-	-	-	-	-	-	-	-	-	-	-	-	-	-	-	-	-	-
PySPL20	R	V	D	V	M	V	G	S	T	S	H	E	R	S	-	E	T	V	P	L	L	S	K	K	A	V	M	K	A	N	L	I	K	K	W	P	R	V	A	N	C	C	T	S	G	E	V	L	M
PySPL21	-	-	-	-	-	-	-	-	-	-	-	-	-	-	-	-	-	-	-	-	-	-	-	-	-	-	-	-	-	-	-	-	-	-	-	-	-	-	-	-	-	-	-	-	-	-	-	-	-
PySPL22	R	V	D	V	M	V	G	S	T	S	H	E	R	S	-	E	T	V	P	L	L	S	K	K	A	V	M	K	A	N	L	I	K	K	W	P	R	V	A	N	C	C	T	S	G	E	V	L	M
PySPL23	-	-	-	-	-	-	-	-	-	-	-	-	-	-	-	-	-	-	-	-	-	-	-	-	-	-	-	-	-	-	-	-	-	-	-	-	-	-	-	-	-	-	-	-	-	-	-	-	-
PySPL24	-	-	-	-	-	-	-	-	-	-	-	-	-	-	-	-	-	-	-	-	-	-	-	-	-	-	-	-	-	-	-	-	-	-	-	-	-	-	-	-	-	-	-	-	-	-	-	-	-
PySPL25	-	-	-	-	-	-	-	-	-	-	-	-	-	-	-	-	-	-	-	-	-	-	-	-	-	-	-	-	-	-	-	-	-	-	-	-	-	-	-	-	-	-	-	-	-	-	-	-	-
PySPL26	-	-	-	-	-	-	-	-	-	-	-	-	-	-	-	-	-	-	-	-	-	-	-	-	-	-	-	-	-	-	-	-	-	-	-	-	-	-	-	-	-	-	-	-	-	-	-	-	-
PySPL27	-	-	-	-	-	-	-	-	-	-	-	-	-	-	-	-	-	-	-	-	-	-	-	-	-	-	-	-	-	-	-	-	-	-	-	-	-	-	-	-	-	-	-	-	-	-	-	-	-
PySPL28	-	-	-	-	-	-	-	-	-	-	-	-	-	-	-	-	-	-	-	-	-	-	-	-	-	-	-	-	-	-	-	-	-	-	-	-	-	-	-	-	-	-	-	-	-	-	-	-	-
PySPL29	E	H	R	-	-	-	-	-	-	-	-	-	-	-	-	T	S	T	R	F	R	Q	G	S	G	S	C	A	K	C	A	M	A	A	S	K	Y	S	R	R	V	P	G	A	Q	G	L	L	Q
PySPL30	-	-	-	-	-	-	-	-	-	-	-	-	-	-	-	-	-	-	-	-	-	-	-	-	-	-	-	-	-	-	-	-	-	-	-	-	-	-	-	-	-	-	-	-	-	-	-	-	-
PySPL31	-	-	-	-	-	-	-	-	-	-	-	-	-	-	-	-	-	-	-	-	-	-	-	-	-	-	-	-	-	-	-	-	-	-	-	-	-	-	-	-	-	-	-	-	-	-	-	-	-
PySPL32	-	-	-	-	-	-	-	-	-	-	-	-	-	-	-	-	-	-	-	-	-	-	-	-	-	-	-	-	-	-	-	-	-	-	-	-	-	-	-	-	-	-	-	-	-	-	-	-	-
AtSPL8	-	-	-	-	-	-	-	-	-	-	-	-	-	-	-	-	-	-	-	-	-	-	-	-	-	-	-	-	-	-	-	-	-	-	-	-	-	-	-	-	-	-	-	-	-	-	-	-	-
AtSPL14	S	K	R	-	-	-	-	-	-	-	-	-	-	-	-	L	S	L	E	M	N	K	S	S	S	S	C	A	S	C	A	T	V	A	L	K	Y	Q	R	R	V	S	G	S	Q	R	L	F	P
AtSPL11	-	-	-	-	-	-	-	-	-	-	-	-	-	-	-	-	-	-	-	-	-	-	-	-	-	-	-	-	-	-	-	-	-	-	-	-	-	-	-	-	-	-	-	-	-	-	-	-	-
AtSPL10	-	-	-	-	-	-	-	-	-	-	-	-	-	-	-	-	-	-	-	-	-	-	-	-	-	-	-	-	-	-	-	-	-	-	-	-	-	-	-	-	-	-	-	-	-	-	-	-	-
AtSPL4	-	-	-	-	-	-	-	-	-	-	-	-	-	-	-	-	-	-	-	-	-	-	-	-	-	-	-	-	-	-	-	-	-	-	-	-	-	-	-	-	-	-	-	-	-	-	-	-	-
AtSPL16	S	K	R	-	-	-	-	-	-	-	-	-	-	-	-	L	S	S	E	L	K	R	-	-	-	S	C	N	T	C	A	S	V	A	L	K	Y	Q	R	K	V	S	G	S	R	R	L	F	P
AtSPL3	-	-	-	-	-	-	-	-	-	-	-	-	-	-	-	-	-	-	-	-	-	-	-	-	-	-	-	-	-	-	-	-	-	-	-	-	-	-	-	-	-	-	-	-	-	-	-	-	-
AtSPL9	-	-	-	-	-	-	-	-	-	-	-	-	-	-	-	-	-	-	-	-	-	-	-	-	-	-	-	-	-	-	-	-	-	-	-	-	-	-	-	-	-	-	-	-	-	-	-	-	-
AtSPL1	P	K	S	G	-	-	-	-	-	-	-	-	-	-	P	M	A	S	-	A	L	E	I	T	Q	I	P	-	C	K	L	C	D	-	H	K	L	V	Y	G	T	T	R	-	R	S	V	A	Y
AtSPL5	-	-	-	-	-	-	-	-	-	-	-	-	-	-	-	-	-	-	-	-	-	-	-	-	-	-	-	-	-	-	-	-	-	-	-	-	-	-	-	-	-	-	-	-	-	-	-	-	-
AtSPL15	-	-	-	-	-	-	-	-	-	-	-	-	-	-	-	-	-	-	-	-	-	-	-	-	-	-	-	-	-	-	-	-	-	-	-	-	-	-	-	-	-	-	-	-	-	-	-	-	-
AtSPL12	E	K	R	S	-	-	-	-	-	-	-	-	-	-	P	M	D	S	S	S	L	E	I	T	Q	I	N	Q	C	K	L	C	D	-	H	K	R	V	F	V	T	T	H	H	K	S	V	A	Y
AtSPL7	K	E	R	I	Q	A	D	C	S	P	D	S	G	G	K	E	T	D	P	L	L	N	K	E	V	V	M	N	V	N	D	I	G	D	W	P	R	K	S	-	C	I	K	T	H	S	A	L	A
AtSPL2	-	-	-	-	-	-	-	-	-	-	-	-	-	-	-	-	-	-	-	-	-	-	-	-	-	-	-	-	-	-	-	-	-	-	-	-	-	-	-	-	-	-	-	-	-	-	-	-	-
AtSPL13A	-	-	-	-	-	-	-	-	-	-	-	-	-	-	-	-	-	-	-	-	-	-	-	-	-	-	-	-	-	-	-	-	-	-	-	-	-	-	-	-	-	-	-	-	-	-	-	-	-
AtTSPL6	-	-	-	-	-	-	-	-	-	-	-	-	-	-	-	-	-	-	-	-	-	-	-	-	-	-	-	-	-	-	-	-	-	-	-	-	-	-	-	-	-	-	-	-	-	-	-	-	-
AtSPL13B	-	-	-	-	-	-	-	-	-	-	-	-	-	-	-	-	-	-	-	-	-	-	-	-	-	-	-	-	-	-	-	-	-	-	-	-	-	-	-	-	-	-	-	-	-	-	-	-	-
OsSPL1	K	H	A	S	Q	S	K	T	T	D	Q	T	A	F	D	V	E	K	G	Q	Q	I	S	T	K	P	P	L	S	C	R	Q	C	L	P	E	L	A	Y	R	H	H	L	N	R	F	L	S	T
OsSPL2	-	-	-	-	-	-	-	-	-	-	-	-	-	-	-	-	-	-	-	-	-	-	-	-	-	-	-	-	-	-	-	-	-	-	-	-	-	-	-	-	-	-	-	-	-	-	-	-	-
OsSPL3	-	-	-	-	-	-	-	-	-	-	-	-	-	-	-	-	-	-	-	-	-	-	-	-	-	-	-	-	-	-	-	-	-	-	-	-	-	-	-	-	-	-	-	-	-	-	-	-	-
OsSPL4	-	-	-	-	-	-	-	-	-	-	-	-	-	-	-	-	-	-	-	-	-	-	-	-	-	-	-	-	-	-	-	-	-	-	-	-	-	-	-	-	-	-	-	-	-	-	-	-	-
OsSPL5	-	-	-	-	-	-	-	-	-	-	-	-	-	-	-	-	-	-	-	-	-	-	-	-	-	-	-	-	-	-	-	-	-	-	-	-	-	-	-	-	-	-	-	-	-	-	-	-	-
OsSPL6	V	K	P	G	E	-	-	-	-	-	-	-	-	V	S	L	E	I	G	M	T	V	P	P	P	A	P	S	C	N	A	C	S	R	Q	A	L	M	Y	P	N	S	T	A	R	T	F	L	Y
OsSPL7	-	-	-	-	-	-	-	-	-	-	-	-	-	-	-	-	-	-	-	-	-	-	-	-	-	-	-	-	-	-	-	-	-	-	-	-	-	-	-	-	-	-	-	-	-	-	-	-	-
OsSPL8	-	-	-	-	-	-	-	-	-	-	-	-	-	-	-	-	-	-	-	-	-	-	-	-	-	-	-	-	-	-	-	-	-	-	-	-	-	-	-	-	-	-	-	-	-	-	-	-	-
OsSPL9	G	E	H	D	L	H	S	T	N	A	A	S	G	E	E	E	N	M	P	L	V	T	K	A	L	P	H	R	Q	C	C	H	P	E	T	S	A	R	W	L	N	A	A	S	I	G	A	F	P
OsSPL10	-	-	-	-	-	-	-	-	-	-	-	-	-	-	-	-	-	-	-	-	-	-	-	-	-	-	-	-	-	-	-	-	-	-	-	-	-	-	-	-	-	-	-	-	-	-	-	-	-
OsSPL11	-	-	-	-	-	-	-	-	-	-	-	-	-	-	-	-	-	-	-	-	-	-	-	-	-	-	-	-	-	-	-	-	-	-	-	-	-	-	-	-	-	-	-	-	-	-	-	-	-
OsSPL12	-	-	-	-	-	-	-	-	-	-	-	-	-	-	-	-	-	-	-	-	-	-	-	-	-	-	-	-	-	-	-	-	-	-	-	-	-	-	-	-	-	-	-	-	-	-	-	-	-
OsSPL13	-	-	-	-	-	-	-	-	-	-	-	-	-	-	-	-	-	-	-	-	-	-	-	-	-	-	-	-	-	-	-	-	-	-	-	-	-	-	-	-	-	-	-	-	-	-	-	-	-
OsSPL14	-	-	-	-	-	-	-	-	-	-	-	-	-	-	-	-	-	-	-	-	-	-	-	-	-	-	-	-	-	-	-	-	-	-	-	-	-	-	-	-	-	-	-	-	-	-	-	-	-
OsSPL15	G	E	K	N	-	-	-	-	-	-	-	-	-	-	-	K	S	A	I	Q	A	L	Q	I	R	S	C	N	Q	C	A	I	L	D	A	G	L	L	R	R	P	M	H	S	R	G	L	L	A
OsSPL16	-	-	-	-	-	-	-	-	-	-	-	-	-	-	-	-	-	-	-	-	-	-	-	-	-	-	-	-	-	-	-	-	-	-	-	-	-	-	-	-	-	-	-	-	-	-	-	-	-
OsSPL17	-	-	-	-	-	-	-	-	-	-	-	-	-	-	-	-	-	-	-	-	-	-	-	-	-	-	-	-	-	-	-	-	-	-	-	-	-	-	-	-	-	-	-	-	-	-	-	-	-
OsSPL18	-	-	-	-	-	-	-	-	-	-	-	-	-	-	-	-	-	-	-	-	-	-	-	-	-	-	-	-	-	-	-	-	-	-	-	-	-	-	-	-	-	-	-	-	-	-	-	-	-
OsSPL19	-	-	-	-	-	-	-	-	-	-	-	-	-	-	-	-	-	-	-	-	-	-	-	-	-	-	-	-	-	-	-	-	-	-	-	-	-	-	-	-	-	-	-	-	-	-	-	-	-
PySPL01	-	-	-	-	-	-	-	-	-	-	-	-	-	-	-	-	-	-	-	-	-	-	-	-	-	-	-	-	-	-	-	-	-	-	-	-	-
PySPL02	-	-	-	-	-	-	-	-	-	-	-	-	-	-	-	-	-	-	-	-	-	-	-	-	-	-	-	-	-	-	-	-	-	-	-	-	-
PySPL03	-	-	-	-	-	-	-	-	-	-	-	-	-	-	-	-	-	-	-	-	-	-	-	-	-	-	-	-	-	-	-	-	-	-	-	-	-
PySPL04	-	-	-	-	-	-	-	-	-	-	-	-	-	-	-	-	-	-	-	-	-	-	-	-	-	-	-	-	-	-	-	-	-	-	-	-	-
PySPL05	-	-	-	-	-	-	-	-	-	-	-	-	-	-	-	-	-	-	-	-	-	-	-	-	-	-	-	-	-	-	-	-	-	-	-	-	-
PySPL06	-	-	-	-	-	-	-	-	-	-	-	-	-	-	-	-	-	-	-	-	-	-	-	-	-	-	-	-	-	-	-	-	-	-	-	-	-
PySPL07	-	-	-	-	-	-	-	-	-	-	-	-	-	-	-	-	-	-	-	-	-	-	-	-	-	-	-	-	-	-	-	-	-	-	-	-	-
PySPL08	-	-	-	-	-	-	-	-	-	-	-	-	-	-	-	-	-	-	-	-	-	-	-	-	-	-	-	-	-	-	-	-	-	-	-	-	-
PySPL09	-	-	-	-	-	-	-	-	-	-	-	-	-	-	-	-	-	-	-	-	-	-	-	-	-	-	-	-	-	-	-	-	-	-	-	-	-
PySPL10	-	-	-	-	-	-	-	-	-	-	-	-	-	-	-	-	-	-	-	-	-	-	-	-	-	-	-	-	-	-	-	-	-	-	-	-	-
PySPL11	-	-	-	-	-	-	-	-	-	-	-	-	-	-	-	-	-	-	-	-	-	-	-	-	-	-	-	-	-	-	-	-	-	-	-	-	-
PySPL12	-	-	-	-	-	-	-	-	-	-	-	-	-	-	-	-	-	-	-	-	-	-	-	-	-	-	-	-	-	-	-	-	-	-	-	-	-
PySPL13	-	P	F	K	W	E	N	L	D	F	G	T	I	-	-	-	-	-	-	-	-	-	-	-	-	-	-	-	-	-	-	-	-	-	-	-	-
PySPL14	-	-	-	-	-	-	-	-	-	-	-	-	-	-	-	-	-	-	-	-	-	-	-	-	-	-	-	-	-	-	-	-	-	-	-	-	-
PySPL15	-	-	-	-	-	-	-	-	-	-	-	-	-	-	-	-	-	-	-	-	-	-	-	-	-	-	-	-	-	-	-	-	-	-	-	-	-
PySPL16	-	-	-	-	-	-	-	-	-	-	-	-	-	-	-	-	-	-	-	-	-	-	-	-	-	-	-	-	-	-	-	-	-	-	-	-	-
PySPL17	-	-	-	-	-	-	-	-	-	-	-	-	-	-	-	-	-	-	-	-	-	-	-	-	-	-	-	-	-	-	-	-	-	-	-	-	-
PySPL18	-	-	-	-	-	-	-	-	-	-	-	-	-	-	-	-	-	-	-	-	-	-	-	-	-	-	-	-	-	-	-	-	-	-	-	-	-
PySPL19	-	-	-	-	-	-	-	-	-	-	-	-	-	-	-	-	-	-	-	-	-	-	-	-	-	-	-	-	-	-	-	-	-	-	-	-	-
PySPL20	H	P	H	K	V	G	E	F	A	V	T	M	R	R	-	-	-	-	-	-	-	-	-	-	C	L	F	D	N	F	-	-	-	-	-	-	-
PySPL21	-	-	-	-	-	-	-	-	-	-	-	-	-	-	-	-	-	-	-	-	-	-	-	-	-	-	-	-	-	-	-	-	-	-	-	-	-
PySPL22	H	P	H	K	V	G	E	F	A	V	T	M	R	R	-	-	-	-	-	-	-	-	-	-	C	L	F	D	N	F	-	-	-	-	-	-	-
PySPL23	-	-	-	-	-	-	-	-	-	-	-	-	-	-	-	-	-	-	-	-	-	-	-	-	-	-	-	-	-	-	-	-	-	-	-	-	-
PySPL24	-	-	-	-	-	-	-	-	-	-	-	-	-	-	-	-	-	-	-	-	-	-	-	-	-	-	-	-	-	-	-	-	-	-	-	-	-
PySPL25	-	-	-	-	-	-	-	-	-	-	-	-	-	-	-	-	-	-	-	-	-	-	-	-	-	-	-	-	-	-	-	-	-	-	-	-	-
PySPL26	-	-	-	-	-	-	-	-	-	-	-	-	-	-	-	-	-	-	-	-	-	-	-	-	-	-	-	-	-	-	-	-	-	-	-	-	-
PySPL27	-	-	-	-	-	-	-	-	-	-	-	-	-	-	-	-	-	-	-	-	-	-	-	-	-	-	-	-	-	-	-	-	-	-	-	-	-
PySPL28	-	-	-	-	-	-	-	-	-	-	-	-	-	-	-	-	-	-	-	-	-	-	-	-	-	-	-	-	-	-	-	-	-	-	-	-	-
PySPL29	-	P	F	K	W	E	N	L	D	F	G	T	I	-	-	-	-	-	-	-	-	-	-	-	-	-	-	-	-	-	-	-	-	-	-	-	-
PySPL30	-	-	-	-	-	-	-	-	-	-	-	-	-	-	-	-	-	-	-	-	-	-	-	-	-	-	-	-	-	-	-	-	-	-	-	-	-
PySPL31	-	-	-	-	-	-	-	-	-	-	-	-	-	-	-	-	-	-	-	-	-	-	-	-	-	-	-	-	-	-	-	-	-	-	-	-	-
PySPL32	-	-	-	-	-	-	-	-	-	-	-	-	-	-	-	-	-	-	-	-	-	-	-	-	-	-	-	-	-	-	-	-	-	-	-	-	-
AtSPL8	-	-	-	-	-	-	-	-	-	-	-	-	-	-	-	-	-	-	-	-	-	-	-	-	-	-	-	-	-	-	-	-	-	-	-	-	-
AtSPL14	-	H	F	S	W	G	G	L	D	Y	G	S	I	-	-	-	-	-	-	-	-	-	-	-	-	-	-	-	-	-	-	-	-	-	-	-	-
AtSPL11	-	-	-	-	-	-	-	-	-	-	-	-	-	-	-	-	-	-	-	-	-	-	-	-	-	-	-	-	-	-	-	-	-	-	-	-	-
AtSPL10	-	-	-	-	-	-	-	-	-	-	-	-	-	-	-	-	-	-	-	-	-	-	-	-	-	-	-	-	-	-	-	-	-	-	-	-	-
AtSPL4	-	-	-	-	-	-	-	-	-	-	-	-	-	-	-	-	-	-	-	-	-	-	-	-	-	-	-	-	-	-	-	-	-	-	-	-	-
AtSPL16	-	H	F	S	W	G	G	L	D	Y	G	S	I	-	-	-	-	-	-	-	-	-	-	-	-	-	-	-	-	-	-	-	-	-	-	-	-
AtSPL3	-	-	-	-	-	-	-	-	-	-	-	-	-	-	-	-	-	-	-	-	-	-	-	-	-	-	-	-	-	-	-	-	-	-	-	-	-
AtSPL9	-	-	-	-	-	-	-	-	-	-	-	-	-	-	-	-	-	-	-	-	-	-	-	-	-	-	-	-	-	-	-	-	-	-	-	-	-
AtSPL1	Q	P	F	R	W	E	L	L	D	Y	G	T	S	-	-	-	-	-	-	-	-	-	-	-	-	-	-	-	-	-	-	-	-	-	-	-	-
AtSPL5	-	-	-	-	-	-	-	-	-	-	-	-	-	-	-	-	-	-	-	-	-	-	-	-	-	-	-	-	-	-	-	-	-	-	-	-	-
AtSPL15	-	-	-	-	-	-	-	-	-	-	-	-	-	-	-	-	-	-	-	-	-	-	-	-	-	-	-	-	-	-	-	-	-	-	-	-	-
AtSPL12	Q	P	F	R	W	E	L	L	E	Y	G	T	S	-	-	-	-	-	-	-	-	-	-	-	-	-	-	-	-	-	-	-	-	-	-	-	-
AtSPL7	H	P	N	K	V	T	Q	L	A	V	A	I	R	M	R	L	C	S	T	E	L	S	H	N	S	F	S	E	S	F	P	S	E	R	D	R	I
AtSPL2	-	-	-	-	-	-	-	-	-	-	-	-	-	-	-	-	-	-	-	-	-	-	-	-	-	-	-	-	-	-	-	-	-	-	-	-	-
AtSPL13A	-	-	-	-	-	-	-	-	-	-	-	-	-	-	-	-	-	-	-	-	-	-	-	-	-	-	-	-	-	-	-	-	-	-	-	-	-
AtTSPL6	-	-	-	-	-	-	-	-	-	-	-	-	-	-	-	-	-	-	-	-	-	-	-	-	-	-	-	-	-	-	-	-	-	-	-	-	-
AtSPL13B	-	-	-	-	-	-	-	-	-	-	-	-	-	-	-	-	-	-	-	-	-	-	-	-	-	-	-	-	-	-	-	-	-	-	-	-	-
OsSPL1	G	P	F	R	W	N	S	L	R	S	G	P	K	-	-	-	-	-	-	-	-	-	-	-	-	-	-	-	-	-	-	-	-	-	-	-	-
OsSPL2	-	-	-	-	-	-	-	-	-	-	-	-	-	-	-	-	-	-	-	-	-	-	-	-	-	-	-	-	-	-	-	-	-	-	-	-	-
OsSPL3	-	-	-	-	-	-	-	-	-	-	-	-	-	-	-	-	-	-	-	-	-	-	-	-	-	-	-	-	-	-	-	-	-	-	-	-	-
OsSPL4	-	-	-	-	-	-	-	-	-	-	-	-	-	-	-	-	-	-	-	-	-	-	-	-	-	-	-	-	-	-	-	-	-	-	-	-	-
OsSPL5	-	-	-	-	-	-	-	-	-	-	-	-	-	-	-	-	-	-	-	-	-	-	-	-	-	-	-	-	-	-	-	-	-	-	-	-	-
OsSPL6	P	T	F	R	W	E	L	L	E	R	G	P	M	-	-	-	-	-	-	-	-	-	-	-	-	-	-	-	-	-	-	-	-	-	-	-	-
OsSPL7	-	-	-	-	-	-	-	-	-	-	-	-	-	-	-	-	-	-	-	-	-	-	-	-	-	-	-	-	-	-	-	-	-	-	-	-	-
OsSPL8	-	-	-	-	-	-	-	-	-	-	-	-	-	-	-	-	-	-	-	-	-	-	-	-	-	-	-	-	-	-	-	-	-	-	-	-	-
OsSPL9	H	P	H	R	V	G	V	L	A	A	P	V	K	R	-	-	-	-	-	-	-	-	-	-	Y	L	S	R	N	Y	S	S	-	-	-	-	-
OsSPL10	-	-	-	-	-	-	-	-	-	-	-	-	-	-	-	-	-	-	-	-	-	-	-	-	-	-	-	-	-	-	-	-	-	-	-	-	-
OsSPL11	-	-	-	-	-	-	-	-	-	-	-	-	-	-	-	-	-	-	-	-	-	-	-	-	-	-	-	-	-	-	-	-	-	-	-	-	-
OsSPL12	-	-	-	-	-	-	-	-	-	-	-	-	-	-	-	-	-	-	-	-	-	-	-	-	-	-	-	-	-	-	-	-	-	-	-	-	-
OsSPL13	-	-	-	-	-	-	-	-	-	-	-	-	-	-	-	-	-	-	-	-	-	-	-	-	-	-	-	-	-	-	-	-	-	-	-	-	-
OsSPL14	-	-	-	-	-	-	-	-	-	-	-	-	-	-	-	-	-	-	-	-	-	-	-	-	-	-	-	-	-	-	-	-	-	-	-	-	-
OsSPL15	-	S	F	K	W	E	R	L	D	F	G	T	I	-	-	-	-	-	-	-	-	-	-	-	-	-	-	-	-	-	-	-	-	-	-	-	-
OsSPL16	-	-	-	-	-	-	-	-	-	-	-	-	-	-	-	-	-	-	-	-	-	-	-	-	-	-	-	-	-	-	-	-	-	-	-	-	-
OsSPL17	-	-	-	-	-	-	-	-	-	-	-	-	-	-	-	-	-	-	-	-	-	-	-	-	-	-	-	-	-	-	-	-	-	-	-	-	-
OsSPL18	-	-	-	-	-	-	-	-	-	-	-	-	-	-	-	-	-	-	-	-	-	-	-	-	-	-	-	-	-	-	-	-	-	-	-	-	-
OsSPL19	-	-	-	-	-	-	-	-	-	-	-	-	-	-	-	-	-	-	-	-	-	-	-	-	-	-	-	-	-	-	-	-	-	-	-	-	-
[truncated: 31 more columns]

## Sheet: Info
Title	Phylogenetic Analysis
Format
DataType	Protein
68
Number Sites	1317
Identical	.
Missing	?
Indel	-
