# Supplementary material for: Genome-Wide Analysis of the SPL Gene Family and Expression Analysis during Flowering Induction in Prunus × yedoensis ‘Somei-yoshino’
Source: Int J Mol Sci. 2022 Sep 2;23(17):10052. doi: 10.3390/ijms231710052 (PMC9456211; doi:10.3390/ijms231710052)
Supplement: Supplementary file 1 [file ijms-23-10052-s001.zip › Supplementary Materials Table S2 frequencies of alignment of 68 SPLs.xlsx]

## Sheet: Amino Acid Composition
All frequencies are given in percent.
Domain: Data
	Ala	Cys	Asp	Glu	Phe	Gly	His	Ile	Lys	Leu	Met	Asn	Pro	Gln	Arg	Ser	Thr	Val	Trp	Tyr	Total
PySPL01	3.7037	4.2328	6.34921	7.93651	2.6455	8.99471	5.29101	3.1746	8.46561	4.7619	2.6455	4.2328	1.5873	6.87831	10.582	7.93651	3.1746	6.34921	0	1.0582	189
PySPL02	7.16113	2.8133	5.37084	5.6266	4.60358	5.37084	2.8133	2.04604	5.88235	9.20716	2.55754	4.34783	6.90537	6.13811	5.6266	13.2992	3.32481	4.85934	0.767263	1.27877	391
PySPL03	3.43643	3.09278	2.4055	4.12371	4.12371	9.62199	3.78007	3.09278	3.43643	8.24742	2.06186	4.12371	6.52921	6.18557	7.90378	12.3711	5.49828	5.84192	1.37457	2.74914	291
PySPL04	5.49133	3.17919	1.44509	3.75723	3.46821	10.9827	4.04624	4.04624	2.89017	10.6936	2.02312	3.17919	6.6474	5.49133	7.80347	10.9827	5.78035	5.49133	0.578035	2.02312	346
PySPL05	3.7037	3.7037	2.88066	4.11523	4.11523	8.64198	4.11523	2.88066	3.29218	7.81893	2.05761	4.11523	5.76132	6.99588	9.0535	10.6996	5.76132	6.17284	1.23457	2.88066	243
PySPL06	7.40741	3.7037	7.40741	13.5802	1.85185	6.79012	3.7037	0	5.55556	3.7037	2.46914	4.32099	2.46914	4.32099	12.3457	9.25926	3.08642	4.93827	0	3.08642	162
PySPL07	6.04167	1.66667	4.375	5.625	4.58333	8.125	3.54167	1.66667	6.45833	7.5	2.29167	6.66667	4.58333	5.20833	4.79167	14.7917	4.375	4.375	1.25	2.08333	480
PySPL08	3.80762	3.20641	4.60922	6.21242	4.20842	8.01603	4.40882	3.00601	5.81162	7.61523	2.20441	4.20842	4.40882	6.01202	5.21042	13.8277	4.40882	5.61122	0.400802	2.80561	499
PySPL09	10.7034	2.44648	4.89297	3.0581	4.28135	4.89297	7.03364	1.83486	1.83486	6.72783	1.22324	5.8104	6.72783	7.03364	7.95107	11.6208	5.19878	3.66972	0.30581	2.75229	327
PySPL10	9.74478	2.32019	4.64037	4.64037	3.24826	8.81671	6.49652	1.62413	2.78422	7.19258	2.32019	5.80046	2.78422	5.10441	6.96056	12.761	4.40835	4.40835	1.62413	2.32019	431
PySPL11	7.45342	3.72671	7.45342	13.0435	1.86335	6.8323	3.72671	0	5.59006	3.72671	1.86335	4.34783	1.86335	4.34783	12.4224	9.93789	3.72671	4.96894	0	3.10559	161
PySPL12	6.17284	4.32099	3.7037	12.963	4.32099	11.1111	2.46914	0	8.02469	3.7037	1.85185	1.85185	2.46914	4.93827	12.963	8.64198	0.617284	7.40741	0.617284	1.85185	162
PySPL13	6.54206	2.71028	5.79439	5.14019	3.36449	6.4486	2.33645	3.64486	4.6729	10.1869	2.14953	5.51402	5.51402	4.48598	6.91589	11.215	4.76636	5.51402	0.934579	2.14953	1070
PySPL14	3.21782	2.72277	4.70297	3.71287	3.46535	8.66337	4.9505	1.9802	4.70297	9.65347	1.73267	4.9505	5.44554	8.41584	4.45545	13.8614	5.94059	4.9505	0.990099	1.48515	404
PySPL15	3.41727	2.51799	5.93525	4.67626	4.31655	9.53237	3.77698	4.67626	4.4964	8.27338	2.33813	5.03597	3.77698	3.95683	5.93525	14.7482	5.21583	4.67626	0.539568	2.15827	556
PySPL16	4.69974	2.08877	2.87206	3.65535	3.13316	11.2272	3.39426	2.61097	3.13316	7.04961	2.34987	3.65535	7.3107	7.04961	6.52742	15.9269	6.00522	3.91645	1.30548	2.08877	383
PySPL17	6.57895	4.60526	3.28947	3.28947	5.92105	5.26316	2.63158	3.94737	7.89474	9.86842	1.31579	1.31579	5.26316	5.26316	10.5263	8.55263	4.60526	5.26316	0.657895	3.94737	152
PySPL18	4.43864	2.08877	2.87206	3.65535	3.13316	11.4883	3.39426	3.13316	3.13316	6.78851	2.34987	3.39426	7.3107	7.04961	6.52742	15.9269	6.00522	3.91645	1.30548	2.08877	383
PySPL19	6.0274	2.46575	3.28767	3.28767	3.28767	9.86301	3.28767	1.36986	3.56164	6.57534	2.46575	4.38356	7.12329	7.94521	7.39726	13.1507	5.47945	4.65753	1.64384	2.73973	365
PySPL20	5.70236	3.33797	5.70236	7.23227	4.31154	5.98053	2.36439	5.28512	5.28512	8.62309	3.05981	4.31154	5.14604	4.03338	7.64951	8.48401	3.8943	6.53686	1.11266	1.94715	719
PySPL21	11.0795	2.55682	3.40909	3.125	4.82955	3.69318	7.67045	1.42045	2.55682	6.53409	0.852273	4.54545	8.23864	7.10227	9.65909	11.3636	5.11364	3.125	0.284091	2.84091	352
PySPL22	5.63725	3.06373	6.0049	6.7402	4.16667	6.12745	2.45098	5.02451	5.14706	8.57843	2.94118	4.28922	5.51471	3.92157	6.98529	9.80392	4.04412	6.25	0.980392	2.32843	816
PySPL23	7.27848	3.16456	3.79747	4.74684	3.48101	7.27848	3.48101	3.16456	5.06329	8.86076	3.16456	5.6962	3.79747	6.01266	7.91139	13.9241	3.48101	3.79747	0.632911	1.26582	316
PySPL24	5.84551	1.67015	4.38413	5.42797	4.38413	8.35073	3.54906	1.67015	6.47182	7.93319	2.29645	6.47182	4.5929	5.21921	4.80167	14.8225	4.5929	4.17537	1.25261	2.08768	479
PySPL25	4.20842	3.40681	4.60922	6.01202	4.20842	8.01603	4.60922	3.40681	5.81162	7.61523	2.00401	4.40882	4.20842	5.81162	5.21042	13.6273	3.80762	5.61122	0.400802	3.00601	499
PySPL26	11.3497	2.45399	4.90798	3.06748	4.29448	4.29448	7.05521	1.53374	1.84049	6.74847	1.22699	5.52147	6.74847	6.74847	7.97546	11.9632	5.21472	3.68098	0.306748	3.06748	326
PySPL27	10.2088	2.32019	4.40835	4.87239	3.24826	8.12065	6.49652	1.39211	2.78422	7.42459	2.32019	6.03248	3.01624	4.87239	6.96056	13.2251	3.94432	4.40835	1.62413	2.32019	431
PySPL28	6.80751	3.28638	5.16432	6.33803	4.69484	5.39906	2.58216	1.64319	5.6338	9.62441	2.34742	4.22535	6.80751	5.39906	5.86854	13.615	3.28638	5.39906	0.704225	1.17371	426
PySPL29	6.35514	2.71028	5.79439	5.23364	3.45794	6.35514	2.33645	3.64486	4.6729	10	2.14953	5.51402	5.51402	4.48598	6.91589	11.4953	4.76636	5.60748	0.934579	2.05607	1070
PySPL30	3.22581	2.72953	4.71464	3.72208	3.47395	8.933	4.71464	2.23325	4.4665	9.67742	1.73697	4.96278	5.45906	8.43672	4.71464	13.3995	6.20347	4.71464	0.992556	1.48883	403
PySPL31	3.2316	2.51346	6.28366	4.48833	4.48833	9.15619	3.7702	4.8474	4.48833	8.43806	2.1544	5.02693	3.94973	3.94973	5.74506	14.9013	5.20646	4.66786	0.5386	2.1544	557
PySPL32	5.80475	2.11082	2.90237	3.95778	3.16623	9.76253	3.43008	1.31926	3.43008	6.33245	2.63852	4.74934	6.59631	7.38786	7.12401	15.8311	5.01319	4.22164	1.58311	2.63852	379
AtSPL8	5.70571	2.4024	5.40541	2.4024	5.40541	6.00601	6.60661	2.4024	3.003	6.00601	0.900901	5.40541	6.00601	4.8048	6.90691	17.7177	7.20721	2.1021	0.3003	3.3033	333
AtSPL14	5.99034	2.22222	4.83092	5.60386	3.38164	6.08696	2.02899	2.99517	4.54106	10.0483	2.6087	6.28019	5.12077	4.7343	7.05314	11.5942	5.21739	6.66667	1.0628	1.93237	1035
AtSPL11	4.58015	3.30789	4.3257	7.37913	3.30789	5.85242	3.56234	2.29008	6.61578	6.87023	2.29008	3.81679	4.58015	4.58015	6.10687	16.285	4.07125	6.36132	1.78117	2.03562	393
AtSPL10	3.53535	3.0303	4.29293	7.07071	5.55556	6.56566	3.0303	2.77778	6.56566	6.81818	1.76768	4.29293	4.54545	4.79798	5.30303	15.9091	6.31313	4.79798	1.76768	1.26263	396
AtSPL4	3.44828	3.44828	4.5977	9.77011	2.87356	9.1954	2.87356	1.72414	6.32184	5.17241	4.02299	3.44828	1.72414	6.32184	14.3678	9.77011	2.87356	5.74713	0	2.29885	174
AtSPL16	5.78431	2.15686	4.70588	5.68627	3.43137	6.27451	2.35294	3.82353	4.70588	10.3922	2.45098	6.17647	5.39216	4.31373	7.15686	11.7647	5.19608	5.19608	1.17647	1.86275	1020
AtSPL3	7.63359	4.58015	3.81679	16.0305	3.81679	3.81679	5.34351	0.763359	9.92366	4.58015	2.29008	0.763359	0.763359	5.34351	11.4504	10.687	4.58015	3.05344	0	0.763359	131
AtSPL9	3.73333	2.13333	4	4.8	3.2	12.2667	3.46667	2.4	2.4	5.06667	3.46667	8.53333	6.4	5.33333	7.2	13.8667	4	3.73333	1.33333	2.66667	375
AtSPL1	5.78888	2.27015	7.15096	6.35641	4.19977	6.69694	2.49716	4.6538	5.10783	9.98865	2.15664	4.08627	4.42679	4.5403	5.90238	9.87514	5.33485	5.44835	1.4756	2.04313	881
AtSPL5	4.97238	3.31492	5.52486	9.94475	3.31492	8.28729	2.20994	1.65746	6.07735	4.41989	2.76243	3.31492	2.76243	6.07735	16.0221	6.62983	4.41989	6.62983	0	1.65746	181
AtSPL15	4.23729	3.10734	2.54237	4.51977	3.38983	5.36723	4.23729	3.9548	3.67232	6.21469	3.38983	4.80226	6.21469	7.06215	6.21469	15.8192	6.49718	4.23729	1.41243	3.10734	354
AtSPL12	5.60949	2.37325	7.01187	7.01187	3.77562	6.36462	3.12837	4.96224	5.17799	10.0324	2.26537	4.53074	4.09924	4.31499	6.68824	9.38511	4.85437	5.50162	1.2945	1.61812	927
AtSPL7	5.13447	4.27873	6.47922	6.47922	4.40098	5.25672	1.95599	5.01222	5.86797	8.80196	1.95599	5.01222	7.33496	3.91198	6.11247	8.92421	3.78973	6.60147	0.855746	1.83374	818
AtSPL2	5.48926	2.14797	4.53461	6.44391	5.48926	5.72792	3.81862	2.6253	6.44391	7.63723	0.954654	4.29594	6.68258	3.57995	6.20525	14.0811	5.01193	5.2506	1.67064	1.90931	419
AtSPL13A	4.45682	2.78552	4.73538	5.01393	6.12813	8.35655	3.06407	3.06407	4.73538	6.96379	1.39276	4.17827	5.29248	4.45682	5.57103	17.5487	3.89972	5.84958	1.11421	1.39276	359
AtTSPL6	3.45679	2.46914	6.41975	5.92593	5.18519	4.44444	2.96296	2.71605	5.4321	8.88889	1.23457	5.92593	3.95062	5.18519	7.16049	15.5556	5.18519	4.44444	0.740741	2.71605	405
AtSPL13B	4.45682	2.78552	4.73538	5.01393	6.12813	8.35655	3.06407	3.06407	4.73538	6.96379	1.39276	4.17827	5.29248	4.45682	5.57103	17.5487	3.89972	5.84958	1.11421	1.39276	359
OsSPL1	6.96056	2.78422	6.72854	5.10441	4.17633	6.03248	2.5522	4.52436	5.10441	9.9768	1.39211	4.64037	4.87239	4.52436	6.14849	9.04872	6.49652	5.68445	1.62413	1.62413	862
OsSPL2	14.5631	2.18447	4.36893	2.18447	3.64078	11.4078	4.85437	1.69903	4.36893	5.82524	1.21359	2.42718	7.03883	4.85437	4.36893	10.1942	7.28155	4.12621	1.21359	2.18447	412
OsSPL3	8.52878	1.70576	5.54371	4.05117	3.41151	9.38166	3.83795	2.98507	5.75693	6.39659	2.34542	5.33049	5.97015	5.54371	4.26439	12.58	3.41151	6.18337	1.27932	1.49254	469
OsSPL4	9.56175	2.78884	5.57769	5.57769	5.57769	6.77291	3.98406	2.78884	5.17928	5.17928	1.99203	1.59363	7.17131	3.18725	9.56175	10.3586	2.78884	6.3745	2.39044	1.59363	251
OsSPL5	14.1921	2.40175	7.42358	3.05677	3.27511	11.3537	5.67686	0.873362	2.83843	8.0786	3.71179	3.71179	6.33188	5.45852	5.67686	6.9869	2.62009	4.80349	0	1.52838	458
OsSPL6	8.25593	2.88958	6.81115	5.98555	4.12797	8.15273	2.27038	3.61197	3.92157	9.18473	2.06398	4.85036	5.46956	3.09598	6.08875	8.87513	4.33437	7.12074	1.23839	1.65119	969
OsSPL7	11.3889	3.05556	3.33333	4.16667	2.5	14.7222	3.88889	0.833333	3.05556	5.55556	2.22222	1.38889	10.8333	5.27778	7.77778	7.22222	4.44444	6.11111	1.66667	0.555556	360
OsSPL8	12.2596	1.92308	5.52885	3.125	4.08654	8.65385	7.69231	1.68269	4.32692	6.49038	1.92308	3.125	6.73077	9.13462	4.08654	9.85577	3.36538	2.64423	0	3.36538	416
OsSPL9	7.83848	2.96912	6.4133	6.4133	3.32542	8.55107	3.08789	4.98812	4.51306	9.85748	1.90024	3.68171	5.70071	3.08789	6.17577	8.07601	4.15677	6.4133	1.30641	1.54394	842
OsSPL10	15.7277	2.11268	3.99061	2.58216	3.05164	11.5023	6.33803	1.64319	3.52113	5.86854	4.92958	4.46009	7.74648	4.69484	5.16432	7.51174	2.8169	4.69484	0	1.64319	426
OsSPL11	9.91254	2.62391	6.41399	4.37318	3.79009	6.12245	2.62391	2.33236	3.49854	7.28863	1.16618	4.66472	6.12245	5.53936	7.58017	13.1195	5.53936	4.66472	1.45773	1.16618	343
OsSPL12	8	2.31579	4.42105	3.57895	4.63158	9.68421	4.21053	1.68421	5.89474	5.47368	2.52632	4.84211	6.73684	4.63158	4.21053	13.0526	4.21053	7.36842	1.26316	1.26316	475
OsSPL13	17.1296	3.24074	4.62963	4.16667	2.31481	12.963	3.24074	0.462963	4.16667	4.16667	1.38889	2.31481	4.16667	3.7037	11.1111	13.8889	1.85185	4.62963	0	0.462963	216
OsSPL14	12.7098	2.15827	3.11751	3.11751	3.11751	16.307	4.55635	1.43885	2.63789	5.03597	1.67866	2.63789	8.63309	3.59712	6.47482	11.5108	3.83693	4.31655	1.19904	1.91847	417
OsSPL15	8.07018	1.84211	5.87719	5.17544	2.89474	7.2807	2.19298	3.94737	4.82456	9.03509	1.75439	5.08772	6.40351	5.08772	6.31579	10.7895	4.91228	5.4386	1.22807	1.84211	1140
OsSPL16	13.1868	2.63736	3.73626	4.83516	3.51648	14.0659	2.85714	1.53846	3.2967	5.71429	2.1978	2.1978	7.25275	5.27473	5.27473	10.3297	3.73626	6.15385	1.0989	1.0989	455
OsSPL17	10.25	2.5	3	4.25	3.25	13.25	6	1	3	5.25	2.25	2.75	8.25	3.25	5.75	13.75	2.75	6.25	1.25	2	400
OsSPL18	12.5	2.33051	3.81356	4.66102	3.81356	9.11017	5.9322	1.27119	3.38983	5.08475	2.75424	2.11864	8.89831	4.87288	4.87288	12.2881	4.66102	5.72034	1.05932	0.847458	472
OsSPL19	17.8977	2.55682	5.96591	2.55682	5.11364	8.52273	3.69318	1.42045	2.27273	5.11364	1.70455	1.98864	7.95455	4.26136	7.38636	11.3636	3.69318	4.54545	0.852273	1.13636	352
Avg.	7.1765	2.65727	5.10557	5.26775	3.87986	7.97181	3.59916	2.98787	4.58784	7.96245	2.1832	4.54418	5.66697	5.03072	6.6307	11.833	4.61591	5.31142	1.02922	1.95864	471.515

## Sheet: Info
Data Filename:	PhyloAnalysis.mdsx
Data Title:	Phylogenetic Analysis
Amino acid Frequencies
Sites Used:	All selected
