# Supplementary material for: Genome-Wide Analysis of the SPL Gene Family and Expression Analysis during Flowering Induction in Prunus × yedoensis ‘Somei-yoshino’
Source: Int J Mol Sci. 2022 Sep 2;23(17):10052. doi: 10.3390/ijms231710052 (PMC9456211; doi:10.3390/ijms231710052)
Supplement: Supplementary file 1 [file ijms-23-10052-s001.zip › Supplementary Materials Table S3 qRT-PCR primer information of SPL genes.xlsx]

## Sheet: Sheet1
gene	Upstream primer: 5 ′ -3 ′)	Downstream primer set (5 ′ -3 ′)
PySPL01	GGTGGTGGGATGAGATGC	CACAACCTGAGCCTTAGAATG
PySPL02	CTTCTGTCATCCCACCCA	GCTGCCGTTCATCTGTAGTC
PySPL06	AGCAATACTATCGCCGCCAT	GCTAAACGCCTCCGACAACTC
PySPL07	CTCAGCCAAAGATTACCACC	AAACCGACGTTCCACCC
PySPL08	TGTCAGCAGTGTAGCAGGTTTC	CCTTCGGCGTTCATTGTG
PySPL10	GCTCAT CGGAAGACAGAAACT	AAGCCGTATGCGGGACT
PySPL14	CGTCTTGATGGACACAATCGTAG	GTTCACAACAGTGGTGGAGGG
PySPL22	TGGAAAGAAGCGGGTCAA	ACTCTGTGCCTCCGATGGTA
PySPL26	ATGCTGGACTACGAATGGG	ATGCGGCGTGGTGAGAT
PySPL29	GGTTCTGCGATGTGCCG	CTGCTGCGAGTGAGGGTGT
PySPL31	CCAAAGCGAATGCGAGTG	CCCAAGGCGTTTACGACAG
PySPL32	TGGGACCTCCAATCACTT	TGCTGCCTCCTGTTCTG
PyActin	TGTGAGTCACACTGTGCCAA	GCAGCTTCCATTCCAATGAG
